# Supplementary material for: Niacin, an active form of vitamin B3, exerts antiviral function by recruiting β-arrestin through GPR109A to activate the phosphorylation of ERK and STAT1 axis
Source: J Virol. 2025 Oct 29;99(11):e01519-25. doi: 10.1128/jvi.01519-25 (PMC12645984; doi:10.1128/jvi.01519-25)
Supplement: Differential gene expression analysis — Raw264.7 cells were incubated with or without niacin at a dose of 1 mM, after which the cells were infected with HSV-1 for 24 h, and total RNA was extracted from the collected samples to conduct RNA-seq, on which differential gene analysis is based. [file jvi.01519-25-s0002.xlsx]

## Sheet: B2_vs_B8.gene_DE.addAnno
Differential gene expression analysis
Gene id	MeanTPM (B2)	MeanTPM (B8)	log2FoldChange	pValue	qValue	result	GeneName	GeneDescription	GO	KEGG	KOG
ENSMUSG00000064337	108636	88781.7	0.291163	0	0	-	mt-Rnr1	mitochondrially encoded 12S rRNA [Source:MGI Symbol;Acc:MGI:102493]	-	-	-
ENSMUSG00000029304	27412.5	39452.6	-0.525289	0	0	-	Spp1	secreted phosphoprotein 1 [Source:MGI Symbol;Acc:MGI:98389]	GO:0007155;GO:0001503;GO:0001649;GO:0006710;GO:0006954;GO:0010033;GO:0030154;GO:0033280;GO:0045780;GO:0045893;GO:0048545;GO:0048685;GO:0071394;GO:2000866;GO:0005615;GO:0005794;GO:0031982;GO:0042995;GO:0048471;GO:0070062;GO:0005737;GO:0005125;GO:0005576;GO:0045177;GO:0030593;GO:0031214;GO:0043066;GO:0010811;GO:0071498;GO:0050840	K06250-ko04151 PI3K-Akt signaling pathway;ko04512 ECM-receptor interaction;ko04510 Focal adhesion;ko04620 Toll-like receptor signaling pathway	-
ENSMUSG00000019122	975.365	2547.72	-1.3852	0	0	down	Ccl9	chemokine (C-C motif) ligand 9 [Source:MGI Symbol;Acc:MGI:104533]	GO:0005576;GO:0005615;GO:0005125;GO:0007186;GO:0006955;GO:0008009;GO:0006935;GO:0060326;GO:0006954;GO:0048020;GO:0002548;GO:0030593;GO:0043547;GO:0045662;GO:0048247;GO:0070098;GO:0070374;GO:0071346;GO:0071347;GO:0071356	K05510-ko04060 Cytokine-cytokine receptor interaction;ko04062 Chemokine signaling pathway	-
ENSMUSG00000064370	23214.5	16254.3	0.514205	0	0	-	mt-Cytb	mitochondrially encoded cytochrome b [Source:MGI Symbol;Acc:MGI:102501]	GO:0016020;GO:0016021;GO:0046872;GO:0009055;GO:0016491;GO:0055114;GO:1902600;GO:0005739;GO:0005743;GO:0070469;GO:0031305;GO:0008121;GO:0032403;GO:0001666;GO:0006122;GO:0007584;GO:0009408;GO:0009636;GO:0009725;GO:0010243;GO:0014070;GO:0015992;GO:0022904;GO:0031100;GO:0033590;GO:0033762;GO:0042493;GO:0042538;GO:0045471;GO:0046686;GO:0046688;GO:0046689;GO:0051592;GO:0055093;GO:0043234;GO:0045275	K00412-ko00190 Oxidative phosphorylation;ko02020 Two-component system;ko04260 Cardiac muscle contraction;ko05010 Alzheimer's disease;ko05012 Parkinson's disease;ko05016 Huntington's disease;ko04932 Non-alcoholic fatty liver disease (NAFLD)	KOG4663-Cytochrome b[C]
ENSMUSG00000046805	671.118	1540.6	-1.19885	0	0	down	Mpeg1	macrophage expressed gene 1 [Source:MGI Symbol;Acc:MGI:1333743]	GO:0016020;GO:0016021	-	-
ENSMUSG00000020841	1256.71	737.823	0.768307	0	0	-	Cpd	carboxypeptidase D [Source:MGI Symbol;Acc:MGI:107265]	GO:0016020;GO:0016021;GO:0008270;GO:0046872;GO:0005615;GO:0005886;GO:0016787;GO:0008233;GO:0006508;GO:0070062;GO:0008237;GO:0004181;GO:0004180;GO:0016485;GO:0006518	-	KOG2649-Zinc carboxypeptidase[R]
ENSMUSG00000069833	36.7946	144.001	-1.96851	0	0	down	Ahnak	AHNAK nucleoprotein (desmoyokin) [Source:MGI Symbol;Acc:MGI:1316648]	GO:0005737;GO:0003723;GO:0005925;GO:0005886;GO:0016020;GO:0005911;GO:0070062;GO:0042383;GO:0005765;GO:0044291;GO:0045121;GO:0045296;GO:0015629;GO:0044548;GO:1901385;GO:0031982;GO:0005634;GO:0005829;GO:0043034;GO:0097493;GO:0043484;GO:0051259	-	-
ENSMUSG00000064341	27284.8	21268.7	0.359363	0	0	-	mt-Nd1	mitochondrially encoded NADH dehydrogenase 1 [Source:MGI Symbol;Acc:MGI:101787]	GO:0016020;GO:0016021;GO:0055114;GO:0016491;GO:0005739;GO:0005743;GO:0070469;GO:0045333;GO:0008137;GO:0014070;GO:0033194;GO:0042493;GO:0005747;GO:0030425;GO:0031966;GO:0043025	K03878-ko00190 Oxidative phosphorylation;ko05012 Parkinson's disease	KOG4770-NADH dehydrogenase subunit 1[C]
ENSMUSG00000039109	46.3379	358.557	-2.95194	0	0	down	F13a1	coagulation factor XIII, A1 subunit [Source:MGI Symbol;Acc:MGI:1921395]	GO:0016740;GO:0046872;GO:0005737;GO:0005576;GO:0072562;GO:0003810;GO:0018149;GO:0007596;GO:0016746;GO:0007599;GO:0072378	K03917-ko04610 Complement and coagulation cascades	-
ENSMUSG00000027763	519.55	172.756	1.58853	0	0	up	Mbnl1	muscleblind-like 1 (Drosophila) [Source:MGI Symbol;Acc:MGI:1928482]	GO:0046872;GO:0001069;GO:0003723;GO:0003725;GO:0008380;GO:0043484;GO:0005634;GO:0005654;GO:0005737;GO:0005813;GO:0005829;GO:0010494;GO:0006397;GO:0007399;GO:0006376;GO:0007519;GO:0001701;GO:0000381;GO:0045445;GO:0000380;GO:0030326	-	KOG2494-C3H1-type Zn-finger protein[K]
ENSMUSG00000026712	63.9894	313.202	-2.29119	0	0	down	Mrc1	mannose receptor, C type 1 [Source:MGI Symbol;Acc:MGI:97142]	GO:0016020;GO:0016021;GO:0005886;GO:0009986;GO:0010008;GO:0030246;GO:0005768;GO:0071346;GO:0071222;GO:0007165;GO:0004888;GO:0005887;GO:0006897;GO:0006898;GO:0004872;GO:0005537;GO:0071353	K06560-ko04145 Phagosome;ko05152 Tuberculosis	-
ENSMUSG00000064358	23618.8	18018.8	0.390431	0	0	-	mt-Co3	mitochondrially encoded cytochrome c oxidase III [Source:MGI Symbol;Acc:MGI:102502]	GO:0016020;GO:0016021;GO:0016491;GO:0055114;GO:0004129;GO:1902600;GO:0005739;GO:0005743;GO:0022904;GO:0045277;GO:0015002;GO:0008535;GO:0019646	K02262-ko00190 Oxidative phosphorylation;ko04260 Cardiac muscle contraction;ko05010 Alzheimer's disease;ko05012 Parkinson's disease;ko05016 Huntington's disease;ko04932 Non-alcoholic fatty liver disease (NAFLD)	KOG4664-Cytochrome oxidase subunit III and related proteins[C]
ENSMUSG00000101111	23313.6	17935.8	0.37833	0	0	-	Gm28437	predicted gene 28437 [Source:MGI Symbol;Acc:MGI:5579143]	-	-	-
ENSMUSG00000001280	92.4016	5.86584	3.97751	0	0	up	Sp1	trans-acting transcription factor 1 [Source:MGI Symbol;Acc:MGI:98372]	GO:0003676;GO:0006366;GO:0046872;GO:0003677;GO:0005634;GO:0005654;GO:0005515;GO:0005737;GO:0006355;GO:0042803;GO:0045944;GO:0006351;GO:0000978;GO:0001077;GO:0045893;GO:0000977;GO:0001701;GO:0001503;GO:0008134;GO:0043565;GO:0001892;GO:0000790;GO:0008022;GO:0044212;GO:0000979;GO:0048706;GO:0048511;GO:0001889;GO:0003700;GO:0042826;GO:0030324;GO:0043923;GO:0003690;GO:0001046;GO:0017053;GO:0060216;GO:…	K04684-ko04350 TGF-beta signaling pathway;ko04915 Estrogen signaling pathway;ko05231 Choline metabolism in cancer;ko05202 Transcriptional misregulation in cancers;ko05224 Breast cancer;ko05016 Huntington's disease;ko01522 Endocrine resistance	KOG1721-FOG: Zn-finger[R]
ENSMUSG00000002944	255.682	786.225	-1.62059	0	0	down	Cd36	CD36 antigen [Source:MGI Symbol;Acc:MGI:107899]	GO:0010629;GO:0016020;GO:0016021;GO:0005794;GO:0005615;GO:0009897;GO:0005886;GO:0009986;GO:0006810;GO:0007166;GO:0006955;GO:0007155;GO:0050830;GO:0071222;GO:0002221;GO:0050909;GO:0005515;GO:0032760;GO:0045121;GO:0019915;GO:0032755;GO:0016324;GO:0043123;GO:0006898;GO:0010744;GO:0034383;GO:0042953;GO:0001954;GO:0031526;GO:0045177;GO:0034197;GO:0000122;GO:0050731;GO:0044539;GO:0043410;GO:0007204;GO:…	K06259-ko04152 AMPK signaling pathway;ko04512 ECM-receptor interaction;ko04145 Phagosome;ko04640 Hematopoietic cell lineage;ko04920 Adipocytokine signaling pathway;ko03320 PPAR signaling pathway;ko04975 Fat digestion and absorption;ko04931 Insulin resistance;ko05144 Malaria	KOG3776-Plasma membrane glycoprotein CD36 and related membrane receptors[T]
ENSMUSG00000027184	388.822	119.129	1.70658	0	0	up	Caprin1	cell cycle associated protein 1 [Source:MGI Symbol;Acc:MGI:1858234]	GO:0005829;GO:0005737;GO:0003723;GO:0016020;GO:0000932;GO:0042995;GO:0030425;GO:0030154;GO:0017148;GO:0010494;GO:0061003;GO:0050775	-	-
ENSMUSG00000069516	19118.2	24757.7	-0.372932	0	0	-	Lyz2	lysozyme 2 [Source:MGI Symbol;Acc:MGI:96897]	GO:0005615;GO:0016787;GO:0003796;GO:0003824;GO:0016798;GO:0008152;GO:0019835;GO:0042742;GO:0005576;GO:0070062;GO:0042802;GO:0050830;GO:0050829	K13915-ko04970 Salivary secretion	-
ENSMUSG00000064357	30930.7	25376.4	0.285549	0	0	-	mt-Atp6	mitochondrially encoded ATP synthase 6 [Source:MGI Symbol;Acc:MGI:99927]	GO:0016020;GO:0016021;GO:0016787;GO:0006810;GO:0006811;GO:0015078;GO:0015986;GO:0015992;GO:0045263;GO:0005739;GO:0005743;GO:0006754;GO:0016887;GO:0007568;GO:0055093;GO:0005753;GO:0070062	K02126-ko00190 Oxidative phosphorylation;ko05010 Alzheimer's disease;ko05012 Parkinson's disease;ko05016 Huntington's disease	KOG4665-ATP synthase F0 subunit 6 and related proteins[C]
ENSMUSG00000100862	31055.5	25490.7	0.284878	0	0	-	Gm10925	predicted gene 10925 [Source:MGI Symbol;Acc:MGI:3809095]	-	-	-
ENSMUSG00000064354	11028.3	7551.18	0.546441	0	0	-	mt-Co2	mitochondrially encoded cytochrome c oxidase II [Source:MGI Symbol;Acc:MGI:102503]	GO:0016020;GO:0016021;GO:0046872;GO:0016491;GO:0055114;GO:0005507;GO:0004129;GO:1902600;GO:0005739;GO:0005743;GO:0070469;GO:0022900;GO:0005751;GO:0045277;GO:0007595;GO:0009409;GO:0042773;GO:0070062	K02261-ko00190 Oxidative phosphorylation;ko04260 Cardiac muscle contraction;ko05010 Alzheimer's disease;ko05012 Parkinson's disease;ko05016 Huntington's disease;ko04932 Non-alcoholic fatty liver disease (NAFLD)	KOG4767-Cytochrome c oxidase, subunit II, and related proteins[C]
ENSMUSG00000102070	10856.2	7492.13	0.535067	0	0	-	Gm28661	predicted gene 28661 [Source:MGI Symbol;Acc:MGI:5579367]	-	-	-
ENSMUSG00000034484	487.218	1136.65	-1.22214	0	0	down	Snx2	sorting nexin 2 [Source:MGI Symbol;Acc:MGI:1915054]	GO:0016020;GO:0043234;GO:0005737;GO:0006810;GO:0015031;GO:0042803;GO:0046982;GO:0006886;GO:0070062;GO:0035091;GO:0008289;GO:0010008;GO:0006897;GO:0005768;GO:0005829;GO:0042995;GO:0005764;GO:0030904;GO:0031901;GO:0045296;GO:0030027;GO:0051259;GO:0042147;GO:0005154;GO:0005158;GO:1990459;GO:0019898;GO:0016050;GO:0072673;GO:1990460;GO:0034498;GO:0030905	K17917-ko04144 Endocytosis	KOG2273-Membrane coat complex Retromer, subunit VPS5/SNX1, Sorting nexins, and related PX domain-containing proteins[U]
ENSMUSG00000070354	109.857	4.27419	4.68383	0	0	up	Gm21975	predicted gene 21975 [Source:MGI Symbol;Acc:MGI:5439444]	GO:0016021;GO:0016020;GO:0003674;GO:0008150	-	-
ENSMUSG00000106106	4759.78	3512.7	0.438315	0	0	-	CT010467.1	-	-	-	-
ENSMUSG00000057113	3816.54	5606.72	-0.55489	0	0	-	Npm1	nucleophosmin 1 [Source:MGI Symbol;Acc:MGI:106184]	GO:0003677;GO:0005634;GO:0003676;GO:0005654;GO:0043234;GO:0005829;GO:0005515;GO:0005737;GO:0006366;GO:0003723;GO:0005925;GO:0042803;GO:0046982;GO:0051260;GO:0045944;GO:0016020;GO:0006281;GO:0005856;GO:0045893;GO:0005730;GO:0010629;GO:0019901;GO:0043066;GO:0016607;GO:0042393;GO:0006334;GO:0045860;GO:0030529;GO:0005813;GO:0008285;GO:0005815;GO:0033613;GO:0003713;GO:0008284;GO:0045727;GO:0050821;GO:…	-	-
ENSMUSG00000064345	14209.7	11622.6	0.289944	0	0	-	mt-Nd2	mitochondrially encoded NADH dehydrogenase 2 [Source:MGI Symbol;Acc:MGI:102500]	GO:0016020;GO:0016021;GO:0008137;GO:0055114;GO:0016491;GO:0005739;GO:0005743;GO:0070469;GO:0006120;GO:0072593;GO:0019901;GO:0035255;GO:0005747;GO:0014069	K03879-ko00190 Oxidative phosphorylation;ko05012 Parkinson's disease	-
ENSMUSG00000022800	143.609	32.5776	2.14019	0	0	up	Fyttd1	forty-two-three domain containing 1 [Source:MGI Symbol;Acc:MGI:1917955]	GO:0005634;GO:0005654;GO:0006810;GO:0003723;GO:0003729;GO:0051028;GO:0016607;GO:0006406;GO:0005622	-	-
ENSMUSG00000058624	65.8345	214.953	-1.7071	0	0	down	Gda	guanine deaminase [Source:MGI Symbol;Acc:MGI:95678]	GO:0008270;GO:0046872;GO:0016787;GO:0070062;GO:0016810;GO:0005515;GO:0008892;GO:0006147	K01487-ko00230 Purine metabolism	KOG3968-Atrazine chlorohydrolase/guanine deaminase[FQ]
ENSMUSG00000033417	192.237	66.0997	1.54017	0	0	up	Cacul1	CDK2 associated, cullin domain 1 [Source:MGI Symbol;Acc:MGI:1926082]	GO:0006511;GO:0031625;GO:0061630;GO:0042787;GO:0000082;GO:0019901;GO:0007049;GO:0045860;GO:0008284;GO:0031461	-	KOG2166-Cullins[D]
ENSMUSG00000060802	6881.78	4852.6	0.504024	0	0	-	B2m	beta-2 microglobulin [Source:MGI Symbol;Acc:MGI:88127]	GO:0005615;GO:0009897;GO:0005794;GO:0005829;GO:0005515;GO:0005925;GO:0005886;GO:0005576;GO:0016020;GO:0070062;GO:0006955;GO:0002376;GO:0042802;GO:1900121;GO:0032092;GO:0001948;GO:0010977;GO:0006968;GO:0002474;GO:0042612;GO:0048260;GO:0001895;GO:0001916;GO:0002237;GO:0002481;GO:0002726;GO:0006826;GO:0019885;GO:0033077;GO:0033216;GO:0042026;GO:0042493;GO:0045646;GO:0046686;GO:0055072;GO:0071281;GO:…	K08055-ko04612 Antigen processing and presentation	-
ENSMUSG00000059005	292.382	618.072	-1.07992	0	0	down	Hnrnpa3	heterogeneous nuclear ribonucleoprotein A3 [Source:MGI Symbol;Acc:MGI:1917171]	GO:0005634;GO:0003676;GO:0030529;GO:0003723;GO:0006397;GO:0008380;GO:0019013;GO:0005681	K12741-ko03040 Spliceosome	KOG0118-FOG: RRM domain[R]
ENSMUSG00000038301	232.07	48.4293	2.26061	0	0	up	Snx10	sorting nexin 10 [Source:MGI Symbol;Acc:MGI:1919232]	GO:0016020;GO:0005634;GO:0006810;GO:0015031;GO:0005737;GO:0035091;GO:0008289;GO:0007032;GO:0005856;GO:0005783;GO:0005768;GO:0005545;GO:0005813;GO:0005815;GO:0030030;GO:0060271;GO:0051117;GO:0061512;GO:0071539;GO:0010008;GO:0030316;GO:0006897;GO:0031313;GO:0019898;GO:0016050	-	KOG2527-Sorting nexin SNX11[U]
ENSMUSG00000064367	14095.1	12414.7	0.183137	0	0	-	mt-Nd5	mitochondrially encoded NADH dehydrogenase 5 [Source:MGI Symbol;Acc:MGI:102496]	GO:0016020;GO:0016021;GO:0008137;GO:0042773;GO:0055114;GO:0016491;GO:0005739;GO:0005743;GO:0070469;GO:0003954	K03883-ko00190 Oxidative phosphorylation;ko05012 Parkinson's disease	KOG4668-NADH dehydrogenase subunits 2, 5, and related proteins[C]
ENSMUSG00000097971	910.978	539.09	0.75689	0	0	-	Gm26917	predicted gene, 26917 [Source:MGI Symbol;Acc:MGI:5504032]	-	-	-
ENSMUSG00000026234	458.614	718.284	-0.647272	0	0	-	Ncl	nucleolin [Source:MGI Symbol;Acc:MGI:97286]	GO:0003677;GO:0005634;GO:0003676;GO:0005654;GO:0005515;GO:0005737;GO:0003723;GO:0045944;GO:0016020;GO:0070062;GO:0005730;GO:0030529;GO:0042802;GO:0008022;GO:0005938;GO:0017148;GO:0042162;GO:0001525;GO:0048027;GO:0036464;GO:0071364;GO:0044547;GO:1901838	K11294-ko05130 Pathogenic Escherichia coli infection	-
ENSMUSG00000022797	1583.16	2196.55	-0.472433	0	0	-	Tfrc	transferrin receptor [Source:MGI Symbol;Acc:MGI:98822]	GO:0016020;GO:0016021;GO:0005615;GO:0009897;GO:0005886;GO:0048471;GO:0009986;GO:0005515;GO:0003723;GO:0042803;GO:0031410;GO:0070062;GO:0005576;GO:1903561;GO:0010008;GO:0005887;GO:0030890;GO:0072562;GO:0005768;GO:0055037;GO:0003725;GO:0016323;GO:0006879;GO:0006898;GO:0042802;GO:0006897;GO:0005905;GO:0035690;GO:0034755;GO:0001948;GO:0042470;GO:0042102;GO:0031623;GO:1990712;GO:0097286;GO:0031668;GO:…	K06503-ko04066 HIF-1 signaling pathway;ko04144 Endocytosis;ko04145 Phagosome;ko04640 Hematopoietic cell lineage	KOG2195-Transferrin receptor and related proteins containing the protease-associated (PA) domain[OPR]
ENSMUSG00000026012	74.7547	234.304	-1.64814	0	0	down	Cd28	CD28 antigen [Source:MGI Symbol;Acc:MGI:88327]	GO:0016020;GO:0016021;GO:0001772;GO:0009897;GO:0009986;GO:0005886;GO:0045944;GO:0006955;GO:0010628;GO:0010629;GO:0019901;GO:0014068;GO:0051897;GO:0050852;GO:0002020;GO:0005070;GO:0032733;GO:0032753;GO:0097190;GO:0031295;GO:0042102;GO:0046641;GO:0045840;GO:0048304;GO:0045086;GO:0045066;GO:0045589;GO:0045060;GO:0002863;GO:0098636	K06470-ko04514 Cell adhesion molecules (CAMs);ko04660 T cell receptor signaling pathway;ko04672 Intestinal immune network for IgA production;ko05322 Systemic lupus erythematosus;ko05323 Rheumatoid arthritis;ko05320 Autoimmune thyroid disease;ko05330 Allograft rejection;ko05332 Graft-versus-host disease;ko05416 Viral myocarditis;ko04940 Type I diabetes mellitus;ko05162 Measles	-
ENSMUSG00000005534	37.0004	53.1764	-0.523245	0	0	-	Insr	insulin receptor [Source:MGI Symbol;Acc:MGI:96575]	GO:0004672;GO:0005524;GO:0006468;GO:0004713;GO:0016020;GO:0016021;GO:0016740;GO:0005886;GO:0005515;GO:0005622;GO:0000166;GO:0016301;GO:0016310;GO:0070062;GO:0042593;GO:0005887;GO:0007186;GO:0004714;GO:0007169;GO:0000187;GO:0001934;GO:0005525;GO:0051897;GO:0006355;GO:0023014;GO:0019904;GO:0046777;GO:0031994;GO:0043235;GO:0003007;GO:0032147;GO:0008284;GO:0009887;GO:0045429;GO:0043548;GO:0043560;GO:…	K04527-ko04014 Ras signaling pathway;ko04015 Rap1 signaling pathway;ko04066 HIF-1 signaling pathway;ko04068 FoxO signaling pathway;ko04072 Phospholipase D signaling pathway;ko04022 cGMP - PKG signaling pathway;ko04151 PI3K-Akt signaling pathway;ko04152 AMPK signaling pathway;ko04150 mTOR signaling pathway;ko04520 Adherens junction;ko04910 Insulin signaling pathway;ko04923 Regulation of lipolysis …	KOG4258-Insulin/growth factor receptor (contains protein kinase domain)[T]
ENSMUSG00000028691	3195.76	6003.61	-0.909671	0	0	-	Prdx1	peroxiredoxin 1 [Source:MGI Symbol;Acc:MGI:99523]	GO:0005615;GO:0005634;GO:0005737;GO:0003723;GO:0055114;GO:0016491;GO:0070062;GO:0031012;GO:0004601;GO:0045454;GO:0005739;GO:0030101;GO:0006979;GO:0005515;GO:0005829;GO:0042267;GO:0045296;GO:0008283;GO:0016209;GO:0051920;GO:0042802;GO:0042470;GO:0043209;GO:0000302;GO:0019430;GO:0042744;GO:0034101;GO:0008379;GO:0032872;GO:0001895;GO:0042345	K13279-ko04146 Peroxisome	KOG0852-Alkyl hydroperoxide reductase, thiol specific antioxidant and related enzymes[O]
ENSMUSG00000027435	79.5687	199.197	-1.32392	0	0	down	Cd93	CD93 antigen [Source:MGI Symbol;Acc:MGI:106664]	GO:0016020;GO:0016021;GO:0005509;GO:0009986;GO:0005886;GO:0031410;GO:0016337;GO:0031012;GO:0030246;GO:0007155;GO:0001849	-	-
ENSMUSG00000031438	235.13	63.7963	1.88191	0	0	up	Rnf128	ring finger protein 128 [Source:MGI Symbol;Acc:MGI:1914139]	GO:0016020;GO:0016021;GO:0008270;GO:0016740;GO:0046872;GO:0005794;GO:0005737;GO:0016567;GO:0005856;GO:0005783;GO:0012505;GO:0005770;GO:0048471;GO:0031647;GO:0061630;GO:0042036	-	KOG4628-Predicted E3 ubiquitin ligase[O]
ENSMUSG00000005583	33.3361	90.9091	-1.44734	0	0	down	Mef2c	myocyte enhancer factor 2C [Source:MGI Symbol;Acc:MGI:99458]	GO:0003677;GO:0005634;GO:0005654;GO:0043234;GO:0005515;GO:0005737;GO:0006355;GO:0006366;GO:0046982;GO:0007275;GO:0003682;GO:0045944;GO:0006351;GO:0043231;GO:0001649;GO:0046983;GO:0001077;GO:0010628;GO:0045893;GO:0000977;GO:0035914;GO:0000165;GO:0098794;GO:0000122;GO:0016607;GO:0006915;GO:0060021;GO:0007507;GO:0043565;GO:0007399;GO:0002062;GO:0045652;GO:0030154;GO:0033613;GO:0000978;GO:0001782;GO:…	K04454-ko04010 MAPK signaling pathway;ko04022 cGMP - PKG signaling pathway;ko04921 Oxytocin signaling pathway;ko05202 Transcriptional misregulation in cancers	KOG0014-MADS box transcription factor[K]
ENSMUSG00000021149	113.476	217.579	-0.939156	0	0	-	Gtpbp4	GTP binding protein 4 [Source:MGI Symbol;Acc:MGI:1916487]	GO:0005634;GO:0005794;GO:0048471;GO:0005829;GO:0005737;GO:0000166;GO:0003723;GO:0016020;GO:0005525;GO:0001649;GO:0031965;GO:0005730;GO:0031397;GO:0003924;GO:0042254;GO:0008285;GO:0030336;GO:0008156;GO:0050821;GO:0022408;GO:0000079;GO:0000463;GO:0033342	K06943-ko03008 Ribosome biogenesis in eukaryotes	KOG1490-GTP-binding protein CRFG/NOG1 (ODN superfamily)[R]
ENSMUSG00000031133	516.824	863.46	-0.740456	0	0	-	Arhgef6	Rac/Cdc42 guanine nucleotide exchange factor (GEF) 6 [Source:MGI Symbol;Acc:MGI:1920591]	GO:0005622;GO:0043547;GO:0035556;GO:0005085;GO:0035023;GO:0005089	-	-
ENSMUSG00000027995	307.085	117.497	1.38601	0	0	up	Tlr2	toll-like receptor 2 [Source:MGI Symbol;Acc:MGI:1346060]	GO:0016020;GO:0016021;GO:0007165;GO:0006954;GO:0004888;GO:0006955;GO:0002376;GO:0002755;GO:0045087;GO:0050707;GO:0050729;GO:0002224;GO:0001530;GO:0004872;GO:0008329;GO:0035325;GO:0042497;GO:0042834;GO:0046982;GO:0071723;GO:0001666;GO:0001774;GO:0001775;GO:0002237;GO:0002374;GO:0006691;GO:0007252;GO:0008285;GO:0009636;GO:0010628;GO:0030177;GO:0032289;GO:0032493;GO:0032496;GO:0032570;GO:0032613;GO:…	K10159-ko04151 PI3K-Akt signaling pathway;ko04145 Phagosome;ko04620 Toll-like receptor signaling pathway;ko05205 Proteoglycans in cancer;ko05323 Rheumatoid arthritis;ko05321 Inflammatiory bowel disease (IBD);ko05134 Legionellosis;ko05152 Tuberculosis;ko05162 Measles;ko05161 Hepatitis B;ko05168 Herpes simplex infection;ko05146 Amoebiasis;ko05144 Malaria;ko05145 Toxoplasmosis;ko05140 Leishmaniasis;…	KOG4641-FOG: Toll/interleukin receptor and related proteins containing LRR and TIR repeats[T]
ENSMUSG00000064363	10122.1	8616.3	0.232364	0	0	-	mt-Nd4	mitochondrially encoded NADH dehydrogenase 4 [Source:MGI Symbol;Acc:MGI:102498]	GO:0016020;GO:0016021;GO:0008137;GO:0042773;GO:0055114;GO:0016491;GO:0005739;GO:0070469;GO:0006120;GO:0031966;GO:0001666;GO:0001701;GO:0007568;GO:0021549;GO:0035094;GO:0045471;GO:0005747	K03881-ko00190 Oxidative phosphorylation;ko05012 Parkinson's disease	KOG4845-NADH dehydrogenase, subunit 4[C]
ENSMUSG00000041058	69.1343	172.603	-1.31999	0	0	down	Wwp1	WW domain containing E3 ubiquitin protein ligase 1 [Source:MGI Symbol;Acc:MGI:1861728]	GO:0016020;GO:0016740;GO:0005886;GO:0005634;GO:0005737;GO:0004842;GO:0070062;GO:0016567;GO:0045892;GO:0005515;GO:0061630;GO:0043161;GO:0030217;GO:0030324	K05633-ko04120 Ubiquitin mediated proteolysis;ko04144 Endocytosis	KOG0940-Ubiquitin protein ligase RSP5/NEDD4[O]
ENSMUSG00000055435	92.6472	216.201	-1.22255	0	0	down	Maf	avian musculoaponeurotic fibrosarcoma oncogene homolog [Source:MGI Symbol;Acc:MGI:96909]	GO:0005634;GO:0003700;GO:0006355;GO:0003677;GO:0043565;GO:0005515;GO:0005737;GO:0006366;GO:0045944;GO:0006351;GO:0010628;GO:0001228;GO:0000122;GO:0001816;GO:0048839;GO:0048468;GO:0002088;GO:0070306;GO:0032330	K09035-ko05202 Transcriptional misregulation in cancers;ko05321 Inflammatiory bowel disease (IBD)	KOG4196-bZIP transcription factor MafK[K]
ENSMUSG00000069662	325.146	577.818	-0.829529	0	0	-	Marcks	myristoylated alanine rich protein kinase C substrate [Source:MGI Symbol;Acc:MGI:96907]	GO:0016020;GO:0005737;GO:0003779;GO:0005856;GO:0005516;GO:0005813;GO:0005938;GO:0005080;GO:0042802;GO:0051015;GO:0051017;GO:0051260;GO:0051764;GO:0005925;GO:0032432;GO:0042585;GO:0070062	K12561-ko04666 Fc gamma R-mediated phagocytosis;ko05206 MicroRNAs in cancer	-
ENSMUSG00000021282	419.556	245.169	0.77509	0	0	-	Eif5	eukaryotic translation initiation factor 5 [Source:MGI Symbol;Acc:MGI:95309]	GO:0005829;GO:0005737;GO:0000166;GO:0003723;GO:0005886;GO:0006412;GO:0005525;GO:0003743;GO:0006413;GO:0045296;GO:0006446;GO:0071074;GO:0001731;GO:0090630	K03262-ko03013 RNA transport;ko04214 Apoptosis - fly	KOG2767-Translation initiation factor 5 (eIF-5)[J]
ENSMUSG00000087107	48.8194	272.543	-2.48096	0	0	down	AI662270	expressed sequence AI662270 [Source:MGI Symbol;Acc:MGI:2144254]	-	-	-
ENSMUSG00000020053	11.8398	74.0418	-2.6447	0	0	down	Igf1	insulin-like growth factor 1 [Source:MGI Symbol;Acc:MGI:96432]	GO:0010629;GO:0008083;GO:0005576;GO:0005615;GO:0005515;GO:0010468;GO:0045944;GO:0001932;GO:0007608;GO:0045893;GO:0009408;GO:0000187;GO:0070371;GO:0043066;GO:0005179;GO:0097192;GO:0007399;GO:0046579;GO:0035264;GO:0010001;GO:0014068;GO:0050731;GO:0051897;GO:0070886;GO:0008285;GO:0048839;GO:0050650;GO:0001974;GO:0043491;GO:0007623;GO:0008283;GO:0050714;GO:0008284;GO:0070373;GO:0048468;GO:0050821;GO:…	K05459-ko04014 Ras signaling pathway;ko04015 Rap1 signaling pathway;ko04066 HIF-1 signaling pathway;ko04068 FoxO signaling pathway;ko04151 PI3K-Akt signaling pathway;ko04152 AMPK signaling pathway;ko04150 mTOR signaling pathway;ko04114 Oocyte meiosis;ko04115 p53 signaling pathway;ko04510 Focal adhesion;ko04550 Signaling pathways regulating pluripotency of stem cells;ko04913 Ovarian Steroidogenesi…	-
ENSMUSG00000066595	83.0723	16.0025	2.37607	0	0	up	Mfsd7b	major facilitator superfamily domain containing 7B [Source:MGI Symbol;Acc:MGI:2444881]	GO:0055085;GO:0016020;GO:0016021;GO:0005886;GO:0006810;GO:0005739;GO:0001701;GO:0035264;GO:0001568;GO:0031966;GO:0015232;GO:0006839;GO:0015886;GO:0030218;GO:0035108;GO:0042733;GO:0043249;GO:0046620;GO:0048536;GO:0048704;GO:0060323;GO:0097037	-	KOG2563-Permease of the major facilitator superfamily[R]
ENSMUSG00000026365	49.4118	152.637	-1.62718	0	0	down	Cfh	complement component factor h [Source:MGI Symbol;Acc:MGI:88385]	GO:0008201;GO:0005576;GO:0070062;GO:0002376;GO:0045087;GO:0072562;GO:0005615;GO:0043395;GO:0006956;GO:0006957;GO:0001851;GO:0030449	K04004-ko04610 Complement and coagulation cascades;ko05150 Staphylococcus aureus infection	-
ENSMUSG00000049775	1681.59	2916.29	-0.794306	0	0	-	Tmsb4x	thymosin, beta 4, X chromosome [Source:MGI Symbol;Acc:MGI:99510]	GO:0005634;GO:0005829;GO:0005515;GO:0005737;GO:0007015;GO:0003779;GO:0005856;GO:0003785;GO:0005615;GO:0030334;GO:0045893;GO:0014911;GO:0051152	K05764-ko04810 Regulation of actin cytoskeleton	KOG4794-Thymosin beta[N]
ENSMUSG00000005610	1259.07	1291.93	-0.0371709	0	0	-	Eif4g2	eukaryotic translation initiation factor 4, gamma 2 [Source:MGI Symbol;Acc:MGI:109207]	GO:0003723;GO:0003743;GO:0006413;GO:0007507;GO:0045727;GO:0045773;GO:0060999;GO:0030424	-	-
ENSMUSG00000032712	119.761	35.3739	1.7594	0	0	up	2810474O19Rik	RIKEN cDNA 2810474O19 gene [Source:MGI Symbol;Acc:MGI:1914496]	GO:0003674;GO:0008150;GO:0005575	-	-
ENSMUSG00000038147	245.68	478.873	-0.962862	0	0	-	Cd84	CD84 antigen [Source:MGI Symbol;Acc:MGI:1336885]	GO:0016020;GO:0016021;GO:0032685;GO:0032701;GO:0033004;GO:0043305;GO:2001256;GO:0070062	-	-
ENSMUSG00000044583	133.029	294.071	-1.14442	0	0	down	Tlr7	toll-like receptor 7 [Source:MGI Symbol;Acc:MGI:2176882]	GO:0016020;GO:0016021;GO:0007165;GO:0005737;GO:0031410;GO:0005886;GO:0051607;GO:0001932;GO:0004888;GO:0006955;GO:0002376;GO:0002755;GO:0045087;GO:0005783;GO:0005789;GO:0005768;GO:0003725;GO:0005764;GO:0006954;GO:0043235;GO:0005515;GO:0003727;GO:0032755;GO:0045078;GO:0042346;GO:0007252;GO:0032722;GO:0032757;GO:0045416;GO:0045335;GO:0032009;GO:0008144;GO:0035197;GO:0001774;GO:0002224;GO:0034154;GO:…	K05404-ko04620 Toll-like receptor signaling pathway;ko05162 Measles;ko05164 Influenza A	KOG4641-FOG: Toll/interleukin receptor and related proteins containing LRR and TIR repeats[T]
ENSMUSG00000039879	37.6896	1.53458	4.61825	0	0	up	Heca	hdc homolog, cell cycle regulator [Source:MGI Symbol;Acc:MGI:2685715]	GO:0003674;GO:0005634;GO:0005737;GO:0016020;GO:0045930	-	KOG3816-Cell differentiation regulator of the Headcase family[T]
ENSMUSG00000026103	178.334	306.216	-0.77997	0	0	-	Gls	glutaminase [Source:MGI Symbol;Acc:MGI:95752]	GO:0016787;GO:0005737;GO:0005739;GO:0005829;GO:0005515;GO:0051289;GO:0007268;GO:0006541;GO:0004359;GO:0001967;GO:0002087;GO:0006537;GO:0006543;GO:0005759	K01425-ko00250 Alanine, aspartate and glutamate metabolism;ko00220 Arginine biosynthesis;ko00471 D-Glutamine and D-glutamate metabolism;ko04964 Proximal tubule bicarbonate reclamation;ko04724 Glutamatergic synapse;ko04727 GABAergic synapse;ko05230 Central carbon metabolism in cancer;ko05206 MicroRNAs in cancer	KOG0506-Glutaminase (contains ankyrin repeat)[E]
ENSMUSG00000051413	32.7148	0.691734	5.56358	0	0	up	Plagl2	pleiomorphic adenoma gene-like 2 [Source:MGI Symbol;Acc:MGI:1933165]	GO:0005634;GO:0003700;GO:0006351;GO:0003676;GO:0006366;GO:0045944;GO:0001077;GO:0009791;GO:0043565;GO:0000981;GO:1903955;GO:0006629;GO:2001244;GO:0034378	-	KOG1721-FOG: Zn-finger[R]
ENSMUSG00000092341	478.731	702.625	-0.55354	0	0	-	Malat1	metastasis associated lung adenocarcinoma transcript 1 (non-coding RNA) [Source:MGI Symbol;Acc:MGI:1919539]	-	-	-
ENSMUSG00000020048	801.324	1415.37	-0.820722	0	0	-	Hsp90b1	heat shock protein 90, beta (Grp94), member 1 [Source:MGI Symbol;Acc:MGI:98817]	GO:0005524;GO:0005634;GO:0048471;GO:0005829;GO:0005515;GO:0000166;GO:0003723;GO:0005925;GO:0006457;GO:0005886;GO:0016020;GO:0070062;GO:0031012;GO:0005783;GO:0043066;GO:0051082;GO:0006950;GO:0005788;GO:0005789;GO:0019903;GO:0030496;GO:0030433;GO:0005576;GO:0001666;GO:0050750;GO:0006898;GO:0042470;GO:0046790;GO:0030970;GO:0031247;GO:0043666;GO:0071318;GO:0034663	K09487-ko04141 Protein processing in endoplasmic reticulum;ko04151 PI3K-Akt signaling pathway;ko04621 NOD-like receptor signaling pathway;ko04915 Estrogen signaling pathway;ko04918 Thyroid hormone synthesis;ko04626 Plant-pathogen interaction;ko05200 Pathways in cancer;ko05215 Prostate cancer	KOG0020-Endoplasmic reticulum glucose-regulated protein (GRP94/endoplasmin), HSP90 family[O]
ENSMUSG00000022150	146.735	339.764	-1.21133	0	0	down	Dab2	disabled 2, mitogen-responsive phosphoprotein [Source:MGI Symbol;Acc:MGI:109175]	GO:0006898;GO:0008022;GO:0035615;GO:0038024;GO:0046332;GO:0001934;GO:0010718;GO:0010862;GO:0030335;GO:0030511;GO:0032091;GO:0032436;GO:0035026;GO:0043066;GO:0045807;GO:0045892;GO:0045893;GO:0060391;GO:0060766;GO:0090090;GO:1903077;GO:2000096;GO:2000370;GO:2000643;GO:0001650;GO:0005730;GO:0005886;GO:0005905;GO:0005925;GO:0030136;GO:0043231;GO:0070022;GO:0070062	K12475-ko04144 Endocytosis	KOG3535-Adaptor protein Disabled[T]
ENSMUSG00000062203	210.029	467.301	-1.15377	0	0	down	Gspt1	G1 to S phase transition 1 [Source:MGI Symbol;Acc:MGI:1316728]	GO:0000166;GO:0003723;GO:0003924;GO:0005525;GO:0006412;GO:0005829;GO:0006479;GO:0000184;GO:0003747;GO:0002184;GO:0018444	K03267-ko03015 mRNA surveillance pathway	KOG0459-Polypeptide release factor 3[J]
ENSMUSG00000025982	394.793	587.857	-0.574368	0	0	-	Sf3b1	splicing factor 3b, subunit 1 [Source:MGI Symbol;Acc:MGI:1932339]	GO:0003723;GO:0000398;GO:0005634;GO:0005686;GO:0005689;GO:0016607;GO:0034693;GO:0071013	K12828-ko03040 Spliceosome	KOG0213-Splicing factor 3b, subunit 1[A]
ENSMUSG00000026341	652.617	1035.71	-0.666309	0	0	-	Actr3	ARP3 actin-related protein 3 [Source:MGI Symbol;Acc:MGI:1921367]	GO:0005524;GO:0005515;GO:0005737;GO:0000166;GO:0005925;GO:0007015;GO:0034314;GO:0005885;GO:0016020;GO:0007163;GO:0005911;GO:0030027;GO:0070062;GO:0003779;GO:0005856;GO:0042995;GO:0030030;GO:0060271;GO:0051015;GO:0005200;GO:0051321;GO:0005903;GO:0008356;GO:0016344;GO:0033206;GO:0051653	-	KOG0678-Actin-related protein Arp2/3 complex, subunit Arp3[Z]
ENSMUSG00000033777	115.574	248.304	-1.10329	0	0	down	Tlr13	toll-like receptor 13 [Source:MGI Symbol;Acc:MGI:3045213]	GO:0016020;GO:0016021;GO:0007165;GO:0005515;GO:0005737;GO:0042803;GO:0002376;GO:0045087;GO:0005768;GO:0003723;GO:0006954;GO:0005887;GO:0009615;GO:0004872;GO:0043408;GO:0019843;GO:0010008;GO:0002755;GO:0034178	-	KOG4641-FOG: Toll/interleukin receptor and related proteins containing LRR and TIR repeats[T]
ENSMUSG00000078606	15.6429	29.952	-0.937138	0	0	-	Gm4070	predicted gene 4070 [Source:MGI Symbol;Acc:MGI:3782245]	GO:0003674;GO:0008150;GO:0005575;GO:0005634;GO:0005737;GO:0000166;GO:0005525;GO:0005829	-	-
ENSMUSG00000020189	143.558	251.186	-0.80712	0	0	-	Osbpl8	oxysterol binding protein-like 8 [Source:MGI Symbol;Acc:MGI:2443807]	GO:0016020;GO:0016021;GO:0005634;GO:0005515;GO:0006810;GO:0008289;GO:0031965;GO:0005783;GO:0005789;GO:0006869;GO:0070273;GO:0051897;GO:0030336;GO:0015485;GO:0045444;GO:0005548;GO:0015914;GO:0001786;GO:0010891;GO:0032148;GO:0046628;GO:0090204;GO:2001275;GO:0032541	-	KOG2210-Oxysterol-binding protein[T]
ENSMUSG00000041225	62.9881	164.365	-1.38375	0	0	down	Arhgap12	Rho GTPase activating protein 12 [Source:MGI Symbol;Acc:MGI:1922665]	GO:0005096;GO:0007165;GO:0043547;GO:0003674;GO:0002011	-	-
ENSMUSG00000039630	305.086	445.171	-0.545145	0	0	-	Hnrnpu	heterogeneous nuclear ribonucleoprotein U [Source:MGI Symbol;Acc:MGI:1858195]	GO:0005634;GO:0030529;GO:0019013;GO:0003677;GO:0005654;GO:0005515;GO:0005737;GO:0000166;GO:0005524;GO:0003723;GO:0016020;GO:0031012;GO:0001649;GO:0009986;GO:0006397;GO:0008380;GO:0005681;GO:0071013;GO:0048511;GO:0032922;GO:0001047;GO:0032211;GO:0070034;GO:0005697;GO:0070934;GO:0070937;GO:0036464;GO:0055013;GO:0034046;GO:0035326;GO:0043021;GO:0010628;GO:0071549;GO:2000373	K12888-ko03040 Spliceosome	KOG2242-Scaffold/matrix specific factor hnRNP-U/SAF-A, contains SPRY domain[A]
ENSMUSG00000021392	45.5983	127.176	-1.47978	0	0	down	Nol8	nucleolar protein 8 [Source:MGI Symbol;Acc:MGI:1918180]	GO:0005634;GO:0003676;GO:0003723;GO:0005730;GO:0006364;GO:1902570	-	KOG4365-Uncharacterized conserved protein[S]
ENSMUSG00000024359	538.678	846.197	-0.65157	0	0	-	Hspa9	heat shock protein 9 [Source:MGI Symbol;Acc:MGI:96245]	GO:0005524;GO:0005634;GO:0005515;GO:0005737;GO:0000166;GO:0003723;GO:0005925;GO:0006457;GO:0070062;GO:0031012;GO:0005739;GO:0051082;GO:0005730;GO:0005759;GO:0031625;GO:0019899;GO:0006611;GO:0030218;GO:0043209;GO:0042645;GO:0045647;GO:1902037;GO:1903707	K04043-ko03018 RNA degradation;ko04212 Longevity regulating pathway - worm;ko05152 Tuberculosis	KOG0102-Molecular chaperones mortalin/PBP74/GRP75, HSP70 superfamily[O]
ENSMUSG00000032412	451.861	236.099	0.936488	0	0	-	Atp1b3	ATPase, Na+/K+ transporting, beta 3 polypeptide [Source:MGI Symbol;Acc:MGI:107788]	GO:0016020;GO:0016021;GO:0005886;GO:0005515;GO:0005737;GO:0006810;GO:0006811;GO:0006813;GO:0070062;GO:0006814;GO:0010248;GO:0005890;GO:0072659;GO:0051117;GO:0050821;GO:0042470;GO:0032781;GO:0001671;GO:0005391;GO:0006883;GO:0010107;GO:0030007;GO:0036376;GO:0086009;GO:1901018;GO:1903278;GO:1903288;GO:0030001;GO:0005901	K01540-ko04024 cAMP signaling pathway;ko04022 cGMP - PKG signaling pathway;ko04911 Insulin secretion;ko04918 Thyroid hormone synthesis;ko04919 Thyroid hormone signaling pathway;ko04260 Cardiac muscle contraction;ko04261 Adrenergic signaling in cardiomyocytes;ko04970 Salivary secretion;ko04971 Gastric acid secretion;ko04972 Pancreatic secretion;ko04976 Bile secretion;ko04973 Carbohydrate digestion…	KOG3927-Na+/K+ ATPase, beta subunit[P]
ENSMUSG00000012640	34.0162	1.15443	4.88097	0	0	up	Zfp715	zinc finger protein 715 [Source:MGI Symbol;Acc:MGI:1917180]	GO:0006355;GO:0046872;GO:0005622;GO:0003674;GO:0008150;GO:0003676;GO:0005654;GO:0005829;GO:0045111	-	KOG1721-FOG: Zn-finger[R]
ENSMUSG00000028333	390.956	738.216	-0.917035	0	0	-	Anp32b	acidic (leucine-rich) nuclear phosphoprotein 32 family, member B [Source:MGI Symbol;Acc:MGI:1914878]	GO:0005634;GO:0000082;GO:0060021;GO:0048839;GO:0021591;GO:0001944;GO:0042393;GO:0070063;GO:0006334;GO:0006919;GO:0045596;GO:0046827;GO:0005730;GO:0005737;GO:0070062	-	KOG2739-Leucine-rich acidic nuclear protein[DR]
ENSMUSG00000029816	669.21	971.745	-0.53812	0	0	-	Gpnmb	glycoprotein (transmembrane) nmb [Source:MGI Symbol;Acc:MGI:1934765]	GO:0016020;GO:0016021;GO:0005886;GO:0008201;GO:0030659;GO:0031410;GO:0005887;GO:0001934;GO:2000273;GO:2000134;GO:0012505;GO:0007155;GO:0050868;GO:0007165;GO:0045545;GO:0005178;GO:0042130;GO:0042470;GO:0030335;GO:0007267;GO:0048018;GO:1901215;GO:0031954;GO:0034103;GO:0001818;GO:0032720;GO:0070374;GO:0001649;GO:0030282	-	-
ENSMUSG00000025958	11.3081	40.9087	-1.85505	0	0	down	Creb1	cAMP responsive element binding protein 1 [Source:MGI Symbol;Acc:MGI:88494]	GO:0005634;GO:0003700;GO:0006355;GO:0003677;GO:0043565;GO:0005654;GO:0005515;GO:0010033;GO:0045944;GO:0006351;GO:0000978;GO:0008361;GO:0042493;GO:0042802;GO:0019899;GO:0030154;GO:0045893;GO:0045600;GO:0000980;GO:0001190;GO:0040018;GO:0048511;GO:0007613;GO:0007623;GO:0005667;GO:0007595;GO:0001102;GO:0007219;GO:0050821;GO:0007409;GO:0005719;GO:0006468;GO:0021983;GO:0000790;GO:0030879;GO:0045672;GO:…	K05870-ko04668 TNF signaling pathway;ko04024 cAMP signaling pathway;ko04022 cGMP - PKG signaling pathway;ko04151 PI3K-Akt signaling pathway;ko04152 AMPK signaling pathway;ko04612 Antigen processing and presentation;ko04911 Insulin secretion;ko04922 Glucagon signaling pathway;ko04915 Estrogen signaling pathway;ko04918 Thyroid hormone synthesis;ko04916 Melanogenesis;ko04924 Renin secretion;ko04925 …	KOG3584-cAMP response element binding protein and related transcription factors[K]
ENSMUSG00000064339	8049.43	7211.95	0.158496	0	0	-	mt-Rnr2	mitochondrially encoded 16S rRNA [Source:MGI Symbol;Acc:MGI:102492]	-	-	-
ENSMUSG00000004730	1488.48	1982.04	-0.413146	0	0	-	Adgre1	adhesion G protein-coupled receptor E1 [Source:MGI Symbol;Acc:MGI:106912]	GO:0016020;GO:0016021;GO:0009897;GO:0071944;GO:0005886;GO:0005509;GO:0007186;GO:0004871;GO:0004930;GO:0007165;GO:0004888;GO:0007166;GO:0002376;GO:0002250	-	KOG4193-G protein-coupled receptors[T]
ENSMUSG00000041459	42.9845	73.9408	-0.782554	0	0	-	Tardbp	TAR DNA binding protein [Source:MGI Symbol;Acc:MGI:2387629]	GO:0003677;GO:0005634;GO:0003676;GO:0005654;GO:0005515;GO:0006355;GO:0006366;GO:0045944;GO:0003723;GO:0006351;GO:0010629;GO:0001933;GO:0006397;GO:0008380;GO:0042802;GO:0003690;GO:0051726;GO:0043922;GO:0001205;GO:0003730;GO:0070935;GO:0030264;GO:0032024;GO:0034976;GO:0071765;GO:0005726;GO:0005737;GO:0016607;GO:0035061	-	-
ENSMUSG00000024610	368.042	135.201	1.44476	0	0	up	Cd74	CD74 antigen (invariant polypeptide of major histocompatibility complex, class II antigen-associated) [Source:MGI Symbol;Acc:MGI:96534]	GO:0016020;GO:0016021;GO:0009897;GO:0016064;GO:0005794;GO:0009986;GO:0005515;GO:0005886;GO:0006886;GO:0070062;GO:0006955;GO:0005887;GO:0045893;GO:0002376;GO:0030890;GO:0001934;GO:0043066;GO:0019882;GO:0005783;GO:1902166;GO:0050731;GO:0005770;GO:0006952;GO:0002250;GO:0005764;GO:0001540;GO:0008283;GO:0045059;GO:0045582;GO:0043123;GO:0006461;GO:0070374;GO:0007165;GO:0023026;GO:0019886;GO:0051085;GO:…	K06505-ko04612 Antigen processing and presentation;ko05152 Tuberculosis;ko05168 Herpes simplex infection	-
ENSMUSG00000024659	562.743	967.093	-0.781179	0	0	-	Anxa1	annexin A1 [Source:MGI Symbol;Acc:MGI:96819]	GO:0016020;GO:0046872;GO:0005615;GO:0005886;GO:0005634;GO:0005509;GO:0005654;GO:0005829;GO:0009986;GO:0005515;GO:0005737;GO:0030659;GO:0031410;GO:0005925;GO:0005576;GO:0070062;GO:0042383;GO:0002376;GO:0045087;GO:0005768;GO:0005769;GO:0030674;GO:0004859;GO:0005544;GO:0098609;GO:0001780;GO:0006954;GO:0005929;GO:0042995;GO:1900087;GO:0002250;GO:0008360;GO:0016323;GO:0016324;GO:0031901;GO:0042127;GO:…	-	KOG0819-Annexin[U]
ENSMUSG00000021624	198.129	394.166	-0.992363	0	0	-	Cd180	CD180 antigen [Source:MGI Symbol;Acc:MGI:1194924]	GO:0016020;GO:0016021;GO:0005886;GO:0002376;GO:0045087;GO:0071222;GO:0006954;GO:0005887;GO:0004872;GO:0031666;GO:0002322;GO:0002224	-	KOG4641-FOG: Toll/interleukin receptor and related proteins containing LRR and TIR repeats[T]
ENSMUSG00000037058	187.308	51.2178	1.87069	0	0	up	Paip2	polyadenylate-binding protein-interacting protein 2 [Source:MGI Symbol;Acc:MGI:1915119]	GO:0005737;GO:0007283;GO:0008143;GO:0003729;GO:0007613;GO:0030371;GO:0017148;GO:0006417;GO:0045947;GO:0000900;GO:1900271	-	-
ENSMUSG00000017466	58.8899	153.666	-1.3837	0	0	down	Timp2	tissue inhibitor of metalloproteinase 2 [Source:MGI Symbol;Acc:MGI:98753]	GO:0005576;GO:0008191;GO:0010951;GO:0002020;GO:0005178;GO:0007417;GO:0007568;GO:0008285;GO:0032487;GO:0034097;GO:0042493;GO:0043410;GO:0045666;GO:0045762;GO:0045861;GO:0045930;GO:0046580;GO:1905049;GO:0005615;GO:0009986;GO:0030426;GO:0031012;GO:0043005;GO:0043025;GO:0070062	-	KOG4745-Metalloproteinase inhibitor TIMP and related proteins[R]
ENSMUSG00000024991	518.497	734.427	-0.502285	0	0	-	Eif3a	eukaryotic translation initiation factor 3, subunit A [Source:MGI Symbol;Acc:MGI:95301]	GO:0005634;GO:0005829;GO:0005737;GO:0003723;GO:0016020;GO:0006412;GO:0005856;GO:0005730;GO:0003743;GO:0006413;GO:0005852;GO:0005815;GO:0005515;GO:0003729;GO:0001732;GO:0075522;GO:0075525;GO:0071541;GO:0030971;GO:0002188;GO:0070373;GO:0005874;GO:0043614;GO:0071540	K03254-ko03013 RNA transport	KOG2072-Translation initiation factor 3, subunit a (eIF-3a)[J]
ENSMUSG00000021939	556.262	789.202	-0.504629	0	0	-	Ctsb	cathepsin B [Source:MGI Symbol;Acc:MGI:88561]	GO:0005615;GO:0016787;GO:0048471;GO:0004197;GO:0008233;GO:0008234;GO:0006508;GO:0005576;GO:0070062;GO:0043231;GO:0005730;GO:0005739;GO:0005764;GO:0050790;GO:0005518;GO:0051603;GO:0042470;GO:0046697;GO:0046718;GO:0043394;GO:0030574;GO:0030855;GO:0097067	K01363-ko04142 Lysosome;ko04210 Apoptosis;ko04612 Antigen processing and presentation;ko04924 Renin secretion	KOG1543-Cysteine proteinase Cathepsin L[O]
ENSMUSG00000006699	1358.27	1905.17	-0.488152	0	0	-	Cdc42	cell division cycle 42 [Source:MGI Symbol;Acc:MGI:106211]	GO:0016020;GO:0005622;GO:0071944;GO:0005886;GO:0005829;GO:0005515;GO:0005737;GO:0016567;GO:0000166;GO:0045859;GO:0007264;GO:0016337;GO:0005911;GO:0003924;GO:0005525;GO:0005856;GO:0010628;GO:0001934;GO:0010629;GO:0034613;GO:0035264;GO:0003161;GO:0045177;GO:0007266;GO:0007399;GO:0005815;GO:0051647;GO:0007088;GO:0046847;GO:0030154;GO:0007097;GO:0003334;GO:0051491;GO:0060070;GO:0043552;GO:0030496;GO:…	K04393-ko04014 Ras signaling pathway;ko04015 Rap1 signaling pathway;ko04010 MAPK signaling pathway;ko04011 MAPK signaling pathway - yeast;ko04370 VEGF signaling pathway;ko04144 Endocytosis;ko04810 Regulation of actin cytoskeleton;ko04510 Focal adhesion;ko04520 Adherens junction;ko04530 Tight junction;ko04660 T cell receptor signaling pathway;ko04666 Fc gamma R-mediated phagocytosis;ko04670 Leukoc…	KOG0393-Ras-related small GTPase, Rho type[R]
ENSMUSG00000015656	1221.27	919.808	0.408975	0	0	-	Hspa8	heat shock protein 8 [Source:MGI Symbol;Acc:MGI:105384]	GO:0016020;GO:0005615;GO:0005886;GO:0005634;GO:0005829;GO:0005515;GO:0005737;GO:0006355;GO:0000166;GO:0005524;GO:0003723;GO:0005925;GO:0006351;GO:0070062;GO:0031012;GO:0005765;GO:0005622;GO:0072562;GO:0030529;GO:0006397;GO:0008380;GO:0045892;GO:0005730;GO:0043624;GO:0001664;GO:0019899;GO:0005681;GO:0000151;GO:0031625;GO:0045296;GO:0046034;GO:0031647;GO:0023026;GO:0016887;GO:0042623;GO:0031072;GO:…	K03283-ko03040 Spliceosome;ko04141 Protein processing in endoplasmic reticulum;ko04010 MAPK signaling pathway;ko04144 Endocytosis;ko04612 Antigen processing and presentation;ko04915 Estrogen signaling pathway;ko04213 Longevity regulating pathway - multiple species;ko05134 Legionellosis;ko05162 Measles;ko05164 Influenza A;ko05169 Epstein-Barr virus infection;ko05145 Toxoplasmosis	KOG0101-Molecular chaperones HSP70/HSC70, HSP70 superfamily[O]
ENSMUSG00000064373	173.658	376.408	-1.11605	0	0	down	Selenop	selenoprotein P [Source:MGI Symbol;Acc:MGI:894288]	GO:0005615;GO:0005576;GO:0070062;GO:0019953;GO:0009791;GO:0007420;GO:0007626;GO:0040007;GO:0008430;GO:0001887	-	-
ENSMUSG00000049327	195.066	337.493	-0.790897	0	0	-	Kmt5a	lysine methyltransferase 5A [Source:MGI Symbol;Acc:MGI:1915206]	GO:0016740;GO:0008168;GO:0018024;GO:0032259;GO:0034968;GO:0002039;GO:0003714;GO:0016279;GO:0000122;GO:0018026;GO:0043516;GO:0045892;GO:0005634;GO:0005829	-	-
ENSMUSG00000056268	46.9218	93.2427	-0.990733	0	0	-	Dennd1b	DENN/MADD domain containing 1B [Source:MGI Symbol;Acc:MGI:2447812]	GO:0005829;GO:0006810;GO:0015031;GO:0005737;GO:0031410;GO:0005085;GO:0016607;GO:0017112;GO:0017137;GO:0050852;GO:0043547;GO:0030136;GO:0035745;GO:0032456;GO:0050776	-	KOG3569-RAS signaling inhibitor ST5[T]
ENSMUSG00000005125	34.5364	118.289	-1.77613	0	0	down	Ndrg1	N-myc downstream regulated gene 1 [Source:MGI Symbol;Acc:MGI:1341799]	GO:0016020;GO:0005886;GO:0005634;GO:0048471;GO:0005829;GO:0015630;GO:0005737;GO:0070062;GO:0005874;GO:0005856;GO:0042127;GO:0055038;GO:0005813;GO:0005815;GO:0008017;GO:0045296;GO:0017137;GO:0043015;GO:0032287;GO:0045576;GO:0005913;GO:0043209;GO:0008285;GO:0030330;GO:0071456;GO:0090232	-	KOG2931-Differentiation-related gene 1 protein (NDR1 protein), related proteins[S]
ENSMUSG00000075014	103.252	412.293	-1.9975	0	0	down	Gm10800	predicted gene 10800 [Source:MGI Symbol;Acc:MGI:3641657]	GO:0016020;GO:0016021;GO:0003674;GO:0008150;GO:0005575	-	-
ENSMUSG00000090000	83.499	5.4969	3.92507	0	0	up	Ier3ip1	immediate early response 3 interacting protein 1 [Source:MGI Symbol;Acc:MGI:1913441]	GO:0016020;GO:0016021;GO:0003674;GO:0005794;GO:0005783;GO:0005789;GO:0006888;GO:0030173;GO:2000269;GO:0030134	-	KOG4779-Predicted membrane protein[S]
ENSMUSG00000021824	144.427	215.673	-0.578502	0	0	-	Ap3m1	adaptor-related protein complex 3, mu 1 subunit [Source:MGI Symbol;Acc:MGI:1929212]	GO:0016020;GO:0005794;GO:0006810;GO:0015031;GO:0030659;GO:0031410;GO:0006886;GO:0005765;GO:0016192;GO:0030131;GO:1904115;GO:0017137;GO:0008089;GO:0048490	K12398-ko04142 Lysosome	KOG2740-Clathrin-associated protein medium chain[U]
ENSMUSG00000093938	76.9914	219.164	-1.50924	0	0	down	Evi2b	ecotropic viral integration site 2b [Source:MGI Symbol;Acc:MGI:1890682]	GO:0016020;GO:0016021;GO:0003674;GO:0008150	-	-
ENSMUSG00000025044	39.8203	114.889	-1.52867	0	0	down	Msr1	macrophage scavenger receptor 1 [Source:MGI Symbol;Acc:MGI:98257]	GO:0016020;GO:0016021;GO:0005581;GO:0005044;GO:0006898;GO:0006897;GO:0005886;GO:0042953;GO:0034362;GO:0010744;GO:0030169;GO:0010886;GO:0030301;GO:0034381;GO:0071407;GO:0005829;GO:0031410	K06558-ko04145 Phagosome	-
ENSMUSG00000026728	157.332	329.833	-1.06792	0	0	down	Vim	vimentin [Source:MGI Symbol;Acc:MGI:98932]	GO:0005198;GO:0005882;GO:0005829;GO:0005515;GO:0005737;GO:0005925;GO:0005886;GO:0070062;GO:0031012;GO:0007010;GO:0045109;GO:0003725;GO:0042802;GO:0008022;GO:0031252;GO:0043005;GO:0010628;GO:0005212;GO:0070307;GO:0005200;GO:0005777;GO:0005856;GO:0097110;GO:0001948;GO:0010977;GO:0042995;GO:0060020;GO:0060395;GO:0014002;GO:0045103;GO:1990254;GO:0045098	K07606-ko05206 MicroRNAs in cancer;ko05169 Epstein-Barr virus infection	-
ENSMUSG00000003226	340.256	458.494	-0.430283	0	0	-	Ranbp2	RAN binding protein 2 [Source:MGI Symbol;Acc:MGI:894323]	GO:0016020;GO:0008270;GO:0046872;GO:0005634;GO:0005515;GO:0006810;GO:0015031;GO:0043547;GO:0003755;GO:0000413;GO:0006457;GO:0006511;GO:0016874;GO:0005739;GO:0031965;GO:0003723;GO:0051028;GO:0005643;GO:0005096;GO:0006405;GO:0006606;GO:0005813;GO:0046907;GO:0016925;GO:0005635;GO:0042405;GO:0044615;GO:0000082;GO:0008536;GO:0090526;GO:0007051;GO:0046604;GO:0005642;GO:0019789;GO:0032403;GO:0001975;GO:…	K12172-ko03013 RNA transport	KOG0864-Ran-binding protein RANBP1 and related RanBD domain proteins[U]
ENSMUSG00000001833	141.821	272.392	-0.941615	2.02403e-303	3.57144e-301	-	2025-09-07	septin 7 [Source:MGI Symbol;Acc:MGI:1335094]	GO:0000166;GO:0005525;GO:0031105	-	-
ENSMUSG00000029084	229.349	388.084	-0.758825	1.00368e-299	1.75415e-297	-	Cd38	CD38 antigen [Source:MGI Symbol;Acc:MGI:107474]	GO:0016020;GO:0016021;GO:0016740;GO:0016787;GO:0009986;GO:0070062;GO:0045893;GO:0030890;GO:0043066;GO:0045892;GO:0042493;GO:0003953;GO:0050853;GO:0016798;GO:0016849;GO:0050135;GO:0061809;GO:0001666;GO:0007204;GO:0007565;GO:0009725;GO:0030307;GO:0032024;GO:0032355;GO:0032526;GO:0032570;GO:0033194;GO:0034097;GO:0045779;GO:0045907;GO:0060292;GO:0070555;GO:0005634;GO:0005886;GO:0043231	K01242-ko00760 Nicotinate and nicotinamide metabolism;ko04020 Calcium signaling pathway;ko04921 Oxytocin signaling pathway;ko04970 Salivary secretion;ko04972 Pancreatic secretion;ko05169 Epstein-Barr virus infection	-
ENSMUSG00000028525	45.0136	13.4033	1.74778	4.49582e-297	7.78329e-295	up	Pde4b	phosphodiesterase 4B, cAMP specific [Source:MGI Symbol;Acc:MGI:99557]	GO:0046872;GO:0071944;GO:0016787;GO:0007165;GO:0005829;GO:0005515;GO:0016020;GO:0008081;GO:0071222;GO:0004114;GO:0032729;GO:0005813;GO:0001780;GO:0030593;GO:0050852;GO:0043197;GO:0030018;GO:0044325;GO:0014069;GO:0004115;GO:0030552;GO:0043015;GO:0006198;GO:0032743;GO:0035690;GO:0050900;GO:0000930;GO:0008021;GO:0060076;GO:0005891;GO:0071872;GO:0086004;GO:1901841;GO:1901898	K13293-ko00230 Purine metabolism;ko04024 cAMP signaling pathway;ko05032 Morphine addiction	KOG3689-Cyclic nucleotide phosphodiesterase[T]
ENSMUSG00000019907	56.5092	108.439	-0.940333	6.68832e-283	1.14708e-280	-	Ppp1r12a	protein phosphatase 1, regulatory (inhibitor) subunit 12A [Source:MGI Symbol;Acc:MGI:1309528]	GO:0007165;GO:0005829;GO:0005737;GO:0005925;GO:0045944;GO:0019901;GO:0043292;GO:0005813;GO:0005515;GO:0006470;GO:0019208;GO:0035690;GO:0030018;GO:0015629;GO:0004857;GO:0000278;GO:0071889;GO:0043086;GO:0031672;GO:0000776;GO:0030155;GO:0046822;GO:0072357;GO:0007098;GO:0035507;GO:0035508	K06270-ko04024 cAMP signaling pathway;ko04022 cGMP - PKG signaling pathway;ko04810 Regulation of actin cytoskeleton;ko04510 Focal adhesion;ko04611 Platelet activation;ko04921 Oxytocin signaling pathway;ko04270 Vascular smooth muscle contraction;ko05205 Proteoglycans in cancer	KOG0505-Myosin phosphatase, regulatory subunit[OT]
ENSMUSG00000094410	58.6873	102.898	-0.810092	3.68762e-280	6.26589e-278	-	Gm38394	predicted gene, 38394 [Source:MGI Symbol;Acc:MGI:5614057]	GO:0046872;GO:0003677;GO:0005634;GO:0003676;GO:0003700;GO:0006355;GO:0006351;GO:0046983;GO:0000122;GO:0005730;GO:0000977;GO:0045892	-	-
ENSMUSG00000038612	287.644	453.28	-0.656116	5.99384e-275	1.00911e-272	-	Mcl1	myeloid cell leukemia sequence 1 [Source:MGI Symbol;Acc:MGI:101769]	GO:0016020;GO:0016021;GO:0005634;GO:0005737;GO:0046982;GO:0007275;GO:0042981;GO:0005739;GO:0043066;GO:0097192;GO:0005829;GO:0006915;GO:0005515;GO:0005654;GO:0030154;GO:0005759;GO:2001020;GO:0034097;GO:0010507;GO:0008630;GO:0008637;GO:2001240;GO:2000811;GO:0051434;GO:0097136;GO:1903378	K02539-ko04630 Jak-STAT signaling pathway;ko04151 PI3K-Akt signaling pathway;ko04210 Apoptosis;ko05206 MicroRNAs in cancer	KOG4728-Anti-apoptotic Bcl-2 family proteins, prevent opening of mitochondrial porin channel[T]
ENSMUSG00000063286	79.5274	161.796	-1.02465	2.34215e-273	3.90735e-271	down	Gm8995	predicted gene 8995 [Source:MGI Symbol;Acc:MGI:3644223]	-	-	-
ENSMUSG00000026395	424.616	591.058	-0.477142	6.79499e-266	1.12338e-263	-	Ptprc	protein tyrosine phosphatase, receptor type, C [Source:MGI Symbol;Acc:MGI:97810]	GO:0016020;GO:0016021;GO:0016787;GO:0004721;GO:0004725;GO:0016791;GO:0006470;GO:0016311;GO:0035335;GO:0050852;GO:0010332;GO:0005887;GO:0009986	-	KOG4228-Protein tyrosine phosphatase[T]
ENSMUSG00000022126	147.408	64.8148	1.18542	5.72482e-263	9.38001e-261	up	Acod1	aconitate decarboxylase 1 [Source:MGI Symbol;Acc:MGI:103206]	GO:0016829;GO:0047613;GO:0002760;GO:0006952;GO:0008152;GO:0071222;GO:0072573	-	-
ENSMUSG00000076036	9.9e-05	1397.87	-23.7512	3.07347e-262	4.99127e-260	down	Gm22133	predicted gene, 22133 [Source:MGI Symbol;Acc:MGI:5451910]	-	-	-
ENSMUSG00000048833	6.90096	25.7163	-1.89781	1.07711e-261	1.73387e-259	down	Slc39a9	solute carrier family 39 (zinc transporter), member 9 [Source:MGI Symbol;Acc:MGI:1914820]	GO:0055085;GO:0016020;GO:0016021;GO:0046873;GO:0030001;GO:0003674;GO:0008150;GO:0005575;GO:0006810;GO:0006811;GO:0006829	-	KOG3907-ZIP-like zinc transporter proteins[U]
ENSMUSG00000042390	27.1866	12.3316	1.14053	5.69524e-260	9.08812e-258	up	Gatad2b	GATA zinc finger domain containing 2B [Source:MGI Symbol;Acc:MGI:2443225]	GO:0003700;GO:0006355;GO:0008270;GO:0046872;GO:0043565;GO:0005634;GO:0005654;GO:0043234;GO:0006351;GO:0000978;GO:0016607;GO:0000790;GO:0005515;GO:0000980;GO:0043044;GO:0031492	-	-
ENSMUSG00000032116	229.619	338.869	-0.561488	3.02158e-256	4.78009e-254	-	Stt3a	STT3, subunit of the oligosaccharyltransferase complex, homolog A (S. cerevisiae) [Source:MGI Symbol;Acc:MGI:105124]	GO:0016020;GO:0016021;GO:0016740;GO:0016757;GO:0006486;GO:0046872;GO:0005783;GO:0005789;GO:0004576;GO:0018279;GO:0004579;GO:0008250;GO:0043686;GO:0043687	K07151-ko00510 N-Glycan biosynthesis;ko00513 Various types of N-glycan biosynthesis;ko04141 Protein processing in endoplasmic reticulum	KOG2292-Oligosaccharyltransferase, STT3 subunit[O]
ENSMUSG00000021998	1141.52	968.189	0.237596	1.53095e-254	2.40124e-252	-	Lcp1	lymphocyte cytosolic protein 1 [Source:MGI Symbol;Acc:MGI:104808]	GO:0016020;GO:0046872;GO:0005615;GO:0005886;GO:0005509;GO:0005829;GO:0005515;GO:0005737;GO:0030054;GO:0005925;GO:0030175;GO:0070062;GO:0003779;GO:0005856;GO:0016477;GO:0042802;GO:0042995;GO:0009611;GO:0051015;GO:0022617;GO:0001725;GO:0010737;GO:0015629;GO:0051020;GO:0001726;GO:0071803;GO:0005884;GO:0032587;GO:0051017;GO:0001891;GO:0002102;GO:0002286;GO:0033157;GO:0032432;GO:0051639;GO:0051764;GO:…	-	KOG0046-Ca2+-binding actin-bundling protein (fimbrin/plastin), EF-Hand protein superfamily[Z]
ENSMUSG00000065947	1557.06	2824.16	-0.858991	4.95794e-251	7.71044e-249	-	mt-Nd4l	mitochondrially encoded NADH dehydrogenase 4L [Source:MGI Symbol;Acc:MGI:102497]	GO:0016020;GO:0016021;GO:0042773;GO:0055114;GO:0016491;GO:0016651;GO:0005739;GO:0070469;GO:0031966;GO:0008137;GO:0005747	K03882-ko00190 Oxidative phosphorylation;ko05012 Parkinson's disease	KOG4669-NADH dehydrogenase subunit 4L and related proteins[C]
ENSMUSG00000030759	36.8697	84.7398	-1.2006	6.37347e-251	9.82854e-249	down	Far1	fatty acyl CoA reductase 1 [Source:MGI Symbol;Acc:MGI:1914670]	GO:0016020;GO:0016021;GO:0016491;GO:0055114;GO:0006629;GO:0005777;GO:0008611;GO:0005778;GO:0080019;GO:0005779;GO:0050062;GO:0035336;GO:0046474;GO:0010025	K13356-ko00073 Cutin, suberine and wax biosynthesis;ko04146 Peroxisome;ko04212 Longevity regulating pathway - worm	KOG1221-Acyl-CoA reductase[I]
ENSMUSG00000060147	133.48	310.487	-1.21791	9.3303e-249	1.42684e-246	down	Serpinb6a	serine (or cysteine) peptidase inhibitor, clade B, member 6a [Source:MGI Symbol;Acc:MGI:103123]	GO:0005615;GO:0043234;GO:0005515;GO:0005737;GO:0070062;GO:0030414;GO:0010466;GO:0007605;GO:0002020;GO:0004867;GO:0010951;GO:0008406;GO:0005622;GO:0071470	K13963-ko05146 Amoebiasis	KOG2392-Serpin[V]
ENSMUSG00000047414	13.8101	31.1498	-1.1735	2.69944e-247	4.094e-245	down	Flrt2	fibronectin leucine rich transmembrane protein 2 [Source:MGI Symbol;Acc:MGI:3603594]	GO:0016020;GO:0016021;GO:0005615;GO:0005886;GO:0005515;GO:0030054;GO:0045202;GO:0005737;GO:0005925;GO:0007275;GO:0005578;GO:0019221;GO:0005576;GO:0070062;GO:0007155;GO:0005783;GO:0005789;GO:0005887;GO:0045499;GO:0043005;GO:0031090;GO:0043231;GO:0008543;GO:0051965;GO:0050919;GO:0005911;GO:0007411;GO:0005104;GO:0004860;GO:0006469;GO:0046426;GO:0003007;GO:2001222;GO:0061343;GO:0071711	-	-
ENSMUSG00000075703	27.753	9.27524	1.58119	4.60952e-241	6.93355e-239	up	Selenoi	selenoprotein I [Source:MGI Symbol;Acc:MGI:107898]	GO:0016020;GO:0016021;GO:0016740;GO:0046872;GO:0005575;GO:0006629;GO:0016780;GO:0008654;GO:0006646;GO:1903955;GO:0004307	-	KOG2877-sn-1,2-diacylglycerol ethanolamine- and cholinephosphotranferases[I]
ENSMUSG00000046949	67.7244	141.092	-1.05889	5.12993e-240	7.65361e-238	down	Nqo2	N-ribosyldihydronicotinamide quinone reductase 2 [Source:MGI Symbol;Acc:MGI:104513]	GO:0046872;GO:0005654;GO:0005829;GO:0005737;GO:0042803;GO:0016491;GO:0055114;GO:0070062;GO:0008270;GO:0009055;GO:0031404;GO:0071949;GO:0001512;GO:0016661;GO:1904408;GO:1905594;GO:0007613;GO:0043525;GO:0070374;GO:1904707;GO:2000379	-	-
ENSMUSG00000059878	0.060206	38.2379	-9.31088	5.20602e-240	7.70449e-238	down	Zfp422	zinc finger protein 422 [Source:MGI Symbol;Acc:MGI:1914505]	GO:0046872;GO:0003677;GO:0005634;GO:0003676;GO:0006355;GO:0006351;GO:0042476	-	KOG1721-FOG: Zn-finger[R]
ENSMUSG00000067274	745.055	504.264	0.563168	2.24462e-239	3.29529e-237	-	Rplp0	ribosomal protein, large, P0 [Source:MGI Symbol;Acc:MGI:1927636]	GO:0005622;GO:0005634;GO:0005829;GO:0005737;GO:0003723;GO:0005925;GO:0016020;GO:0070062;GO:0005840;GO:0030529;GO:0005783;GO:0030425;GO:0042254;GO:0022625;GO:0071353;GO:0003735;GO:0036464;GO:0042277;GO:0007595;GO:0010269;GO:0071320;GO:1904401;GO:1904628	K02941-ko03010 Ribosome	KOG0815-60S acidic ribosomal protein P0[J]
ENSMUSG00000025239	6.35948	33.3222	-2.3895	4.77281e-239	6.95125e-237	down	Limd1	LIM domains containing 1 [Source:MGI Symbol;Acc:MGI:1352502]	GO:0006355;GO:0008270;GO:0046872;GO:0005634;GO:0005737;GO:0030054;GO:0005925;GO:0005886;GO:0016310;GO:0006351;GO:0045892;GO:0000932;GO:0016477;GO:0007010;GO:0005515;GO:0008360;GO:0005912;GO:0003714;GO:0001666;GO:0031047;GO:0005667;GO:0090090;GO:0035331;GO:0045668;GO:0033962;GO:0035195;GO:0005911;GO:2000637;GO:0035329;GO:0016442;GO:0002076	K16682-ko04390 Hippo signaling pathway;ko04391 Hippo signaling pathway -fly;ko04392 Hippo signaling pathway - multiple species	KOG1701-Focal adhesion adaptor protein Paxillin and related LIM proteins[T]
ENSMUSG00000069515	63.2878	202.162	-1.67551	7.90693e-239	1.14252e-236	down	Lyz1	lysozyme 1 [Source:MGI Symbol;Acc:MGI:96902]	GO:0005615;GO:0016787;GO:0003796;GO:0003824;GO:0016798;GO:0008152;GO:0019835;GO:0042742;GO:0005576;GO:0070062;GO:0042802;GO:0050830;GO:0050829	K13915-ko04970 Salivary secretion	-
ENSMUSG00000067736	1446.19	2643.84	-0.870381	1.16905e-238	1.67603e-236	-	Gm10222	predicted gene 10222 [Source:MGI Symbol;Acc:MGI:3642643]	-	-	-
ENSMUSG00000036112	78.3589	158.266	-1.01418	3.91182e-235	5.56479e-233	down	Metap2	methionine aminopeptidase 2 [Source:MGI Symbol;Acc:MGI:1929701]	GO:0046872;GO:0016787;GO:0005829;GO:0005515;GO:0005737;GO:0008233;GO:0006508;GO:0004177;GO:0003723;GO:0005886;GO:0008235;GO:0016485;GO:0070006;GO:0018206;GO:0031365;GO:0070084	-	KOG2775-Metallopeptidase[R]
ENSMUSG00000047735	46.4163	95.7226	-1.04423	6.1269e-235	8.64883e-233	down	Samd9l	sterile alpha motif domain containing 9-like [Source:MGI Symbol;Acc:MGI:1343184]	-	-	-
ENSMUSG00000036943	272.12	398.03	-0.548636	1.99602e-231	2.79611e-229	-	Rab8b	RAB8B, member RAS oncogene family [Source:MGI Symbol;Acc:MGI:2442982]	GO:0016020;GO:0005886;GO:0005654;GO:0016604;GO:0006810;GO:0015031;GO:0000166;GO:0031410;GO:0070062;GO:0043231;GO:0003924;GO:0005525;GO:0005739;GO:0005515;GO:0045335;GO:0005102;GO:0005778;GO:0019003;GO:0019882;GO:0005768;GO:0008021;GO:0045046;GO:0030670;GO:0006904;GO:0009306;GO:0072659;GO:0030911;GO:0031346;GO:0034332;GO:0051461;GO:0048471;GO:0051286	-	KOG0078-GTP-binding protein SEC4, small G protein superfamily, and related Ras family GTP-binding proteins[TU]
ENSMUSG00000049037	458.295	741.682	-0.694523	1.91853e-229	2.66719e-227	-	Clec4a1	C-type lectin domain family 4, member a1 [Source:MGI Symbol;Acc:MGI:3036291]	GO:0016020;GO:0016021;GO:0003674;GO:0008150;GO:0005575;GO:0030246	-	KOG4297-C-type lectin[TV]
ENSMUSG00000020448	0.855473	29.3415	-5.10008	1.03834e-228	1.43268e-226	down	Rnf185	ring finger protein 185 [Source:MGI Symbol;Acc:MGI:1922078]	GO:0016020;GO:0016021;GO:0016740;GO:0008270;GO:0046872;GO:0006914;GO:0016567;GO:0005739;GO:0042787;GO:0005783;GO:0005789;GO:0030433;GO:0005741;GO:0051865;GO:0036513;GO:0044390;GO:1904264;GO:0036503;GO:0071712	K10666-ko04141 Protein processing in endoplasmic reticulum	KOG0823-Predicted E3 ubiquitin ligase[O]
ENSMUSG00000001768	81.9601	152.168	-0.892673	2.01865e-228	2.76449e-226	-	Rin2	Ras and Rab interactor 2 [Source:MGI Symbol;Acc:MGI:1921280]	GO:0003674;GO:0008150;GO:0005575;GO:0005096;GO:0007165;GO:0005737;GO:0043547;GO:0006897	-	KOG2320-RAS effector RIN1 (contains VPS domain)[U]
ENSMUSG00000068798	89.838	190.915	-1.08753	5.01833e-226	6.82159e-224	down	Rap1a	RAS-related protein-1a [Source:MGI Symbol;Acc:MGI:97852]	GO:0016020;GO:0005886;GO:0048471;GO:0007165;GO:0005515;GO:0005737;GO:0015031;GO:0030054;GO:0000166;GO:0070062;GO:0003924;GO:0005525;GO:0017016;GO:0005768;GO:0005769;GO:0007399;GO:0032403;GO:0043005;GO:0043547;GO:0010976;GO:0007264;GO:0008565;GO:0005770;GO:0032045;GO:0032486;GO:0061028;GO:0071320;GO:1901888;GO:0070374;GO:0043209;GO:0045860;GO:2000301;GO:2001214;GO:1990090;GO:0017034;GO:0009743;GO:…	K04353-ko04014 Ras signaling pathway;ko04015 Rap1 signaling pathway;ko04010 MAPK signaling pathway;ko04024 cAMP signaling pathway;ko04510 Focal adhesion;ko04611 Platelet activation;ko04670 Leukocyte transendothelial migration;ko04062 Chemokine signaling pathway;ko04972 Pancreatic secretion;ko04720 Long-term potentiation;ko04722 Neurotrophin signaling pathway;ko05211 Renal cell carcinoma	KOG0395-Ras-related GTPase[R]
ENSMUSG00000070544	262.38	398.748	-0.60382	2.49546e-225	3.36722e-223	-	Top1	topoisomerase (DNA) I [Source:MGI Symbol;Acc:MGI:98788]	GO:0003677;GO:0005634;GO:0005654;GO:0005737;GO:0003723;GO:0016853;GO:0003682;GO:0003697;GO:0005730;GO:0005694;GO:0003917;GO:0006265;GO:0005524;GO:0006338;GO:0019904;GO:0048511;GO:0000228;GO:0007059;GO:0032922;GO:0000932;GO:0004674;GO:0003916;GO:0001650;GO:0003690;GO:0001046;GO:0018105;GO:0040016;GO:0006260;GO:0032993;GO:0043204;GO:0097100;GO:0009330;GO:0007623;GO:0042493;GO:0031298	-	KOG0981-DNA topoisomerase I[L]
ENSMUSG00000031309	167.556	247.426	-0.56235	1.71271e-224	2.29416e-222	-	Rps6ka3	ribosomal protein S6 kinase polypeptide 3 [Source:MGI Symbol;Acc:MGI:104557]	GO:0004672;GO:0005524;GO:0006468;GO:0016740;GO:0005634;GO:0000287;GO:0005737;GO:0035556;GO:0000166;GO:0045944;GO:0016301;GO:0016310;GO:0004674;GO:0007049;GO:0006915;GO:0019901;GO:0032496;GO:0043027;GO:0043154;GO:0002224;GO:0005622	K04373-ko04010 MAPK signaling pathway;ko04150 mTOR signaling pathway;ko04114 Oocyte meiosis;ko04914 Progesterone-mediated oocyte maturation;ko04720 Long-term potentiation;ko04722 Neurotrophin signaling pathway;ko04931 Insulin resistance	KOG0598-Ribosomal protein S6 kinase and related proteins[RT]
ENSMUSG00000062078	262.031	360.712	-0.461112	8.94852e-223	1.18996e-220	-	Qk	quaking [Source:MGI Symbol;Acc:MGI:97837]	GO:0005634;GO:0003676;GO:0005737;GO:0006810;GO:0003723;GO:0007275;GO:0010628;GO:0006397;GO:0008380;GO:0051028;GO:0001570;GO:0008366;GO:0030154;GO:0017124;GO:0003729;GO:0007286;GO:0006417;GO:0042692;GO:0042552;GO:0061158;GO:0042759	-	KOG1588-RNA-binding protein Sam68 and related KH domain proteins[A]
ENSMUSG00000058799	488.345	732.049	-0.584041	9.23197e-218	1.21882e-215	-	Nap1l1	nucleosome assembly protein 1-like 1 [Source:MGI Symbol;Acc:MGI:1855693]	GO:0005634;GO:0003723;GO:0016020;GO:0006334;GO:0005515;GO:0042470	-	KOG1507-Nucleosome assembly protein NAP-1[BD]
ENSMUSG00000008475	325.599	199.296	0.708184	4.78218e-217	6.26841e-215	-	Arpc5	actin related protein 2/3 complex, subunit 5 [Source:MGI Symbol;Acc:MGI:1915021]	GO:0005737;GO:0005925;GO:0034314;GO:0005885;GO:0030027;GO:0070062;GO:0015629;GO:0003779;GO:0005856;GO:0030833;GO:0016477;GO:0042995;GO:0051015;GO:0005200;GO:0014909;GO:0021769;GO:0030011;GO:0051639;GO:0061842;GO:0097581;GO:0005768;GO:0030426;GO:0043005	K05754-ko04144 Endocytosis;ko04810 Regulation of actin cytoskeleton;ko04666 Fc gamma R-mediated phagocytosis;ko05130 Pathogenic Escherichia coli infection;ko05132 Salmonella infection;ko05131 Shigellosis;ko05100 Bacterial invasion of epithelial cells	KOG3380-Actin-related protein Arp2/3 complex, subunit ARPC5[Z]
ENSMUSG00000046691	0.313982	27.1358	-6.43337	1.24305e-215	1.61781e-213	down	Chtf8	CTF8, chromosome transmission fidelity factor 8 [Source:MGI Symbol;Acc:MGI:2443370]	GO:0007064;GO:0031390;GO:0005634;GO:0005654;GO:0070062;GO:0003689;GO:0043142;GO:1900264;GO:0003677;GO:0007049;GO:0006260	-	-
ENSMUSG00000049658	39.0289	74.388	-0.930527	3.27345e-209	4.23036e-207	-	Bdp1	B double prime 1, subunit of RNA polymerase III transcription initiation factor IIIB [Source:MGI Symbol;Acc:MGI:1347077]	GO:0003677;GO:0005634;GO:0006355;GO:0006351;GO:0006383;GO:0001026;GO:0006359;GO:0000126;GO:0001156;GO:0070898	-	KOG2009-Transcription initiation factor TFIIIB, Bdp1 subunit[K]
ENSMUSG00000042202	15.9125	4.36702	1.86544	4.49274e-208	5.76548e-206	up	Slc35e2	solute carrier family 35, member E2 [Source:MGI Symbol;Acc:MGI:2444240]	GO:0016020;GO:0016021;GO:0005575	-	KOG1441-Glucose-6-phosphate/phosphate and phosphoenolpyruvate/phosphate antiporter[GE]
ENSMUSG00000034165	75.571	28.3053	1.41676	1.07032e-206	1.36399e-204	up	Ccnd3	cyclin D3 [Source:MGI Symbol;Acc:MGI:88315]	GO:0005634;GO:0007049;GO:0016020;GO:0005829;GO:0005515;GO:0005737;GO:0005925;GO:0005886;GO:0001934;GO:0019901;GO:0000122;GO:0051301;GO:0042127;GO:0007165;GO:0051726;GO:0004693;GO:0042098;GO:0000307;GO:0045737;GO:0046626	K10152-ko04310 Wnt signaling pathway;ko04390 Hippo signaling pathway;ko04630 Jak-STAT signaling pathway;ko04151 PI3K-Akt signaling pathway;ko04110 Cell cycle;ko04115 p53 signaling pathway;ko04510 Focal adhesion;ko05203 Viral carcinogenesis;ko05166 HTLV-I infection;ko05162 Measles	KOG0656-G1/S-specific cyclin D[D]
ENSMUSG00000030465	2.41351	10.9543	-2.18229	1.19579e-202	1.51338e-200	down	Psd3	pleckstrin and Sec7 domain containing 3 [Source:MGI Symbol;Acc:MGI:1918215]	GO:0043547;GO:0005543;GO:0016020;GO:0005886;GO:0005622;GO:0030054;GO:0045202;GO:0045211;GO:0005085;GO:0005086;GO:0032012;GO:0014069;GO:0032587;GO:0032011	-	KOG0932-Guanine nucleotide exchange factor EFA6[U]
ENSMUSG00000031659	20.7866	46.0426	-1.14731	2.44859e-202	3.07768e-200	down	Adcy7	adenylate cyclase 7 [Source:MGI Symbol;Acc:MGI:102891]	GO:0016020;GO:0016021;GO:0046872;GO:0035556;GO:0000166;GO:0005524;GO:0005886;GO:0007165;GO:0016849;GO:0009190;GO:0016829;GO:0004016;GO:0006171;GO:0030819;GO:0004383;GO:0006182;GO:0008074;GO:0007190;GO:0071361;GO:0060135;GO:0005622	K08047-ko00230 Purine metabolism;ko04015 Rap1 signaling pathway;ko04020 Calcium signaling pathway;ko04072 Phospholipase D signaling pathway;ko04024 cAMP signaling pathway;ko04022 cGMP - PKG signaling pathway;ko04114 Oocyte meiosis;ko04540 Gap junction;ko04611 Platelet activation;ko04062 Chemokine signaling pathway;ko04911 Insulin secretion;ko04923 Regulation of lipolysis in adipocyte;ko04912 GnRH…	KOG3619-Adenylate/guanylate cyclase[C]
ENSMUSG00000028497	113.683	189.806	-0.739504	1.66195e-199	2.07472e-197	-	Hacd4	3-hydroxyacyl-CoA dehydratase 4 [Source:MGI Symbol;Acc:MGI:1914025]	GO:0016020;GO:0016021;GO:0006629;GO:0005783;GO:0005789;GO:0006631;GO:0006633;GO:0016829;GO:0102343;GO:0102344;GO:0102345;GO:0042761;GO:0019899;GO:0018812;GO:0030497	K10703-ko01212 Fatty acid metabolism;ko00062 Fatty acid elongation;ko01040 Biosynthesis of unsaturated fatty acids	KOG3187-Protein tyrosine phosphatase-like protein PTPLA (contains Pro instead of catalytic Arg)[R]
ENSMUSG00000025980	860.615	1160.21	-0.43094	5.83662e-199	7.23702e-197	-	Hspd1	heat shock protein 1 (chaperonin) [Source:MGI Symbol;Acc:MGI:96242]	GO:0005524;GO:0005615;GO:0016787;GO:0043234;GO:0005829;GO:0009986;GO:0005737;GO:0000166;GO:0003723;GO:0006457;GO:0005886;GO:0016020;GO:0070062;GO:0043231;GO:0031012;GO:0005739;GO:0043066;GO:0003725;GO:0032729;GO:0005759;GO:0030141;GO:0002039;GO:0005769;GO:0019899;GO:0006919;GO:0005743;GO:0031625;GO:0032755;GO:0005905;GO:0006986;GO:0050821;GO:0043065;GO:0043032;GO:0009409;GO:0032733;GO:0051082;GO:…	K04077-ko03018 RNA degradation;ko04212 Longevity regulating pathway - worm;ko04940 Type I diabetes mellitus;ko05134 Legionellosis;ko05152 Tuberculosis	KOG0356-Mitochondrial chaperonin, Cpn60/Hsp60p[O]
ENSMUSG00000059108	38.2171	196.203	-2.36006	5.92901e-197	7.30224e-195	down	Ifitm6	interferon induced transmembrane protein 6 [Source:MGI Symbol;Acc:MGI:2686976]	GO:0016020;GO:0016021;GO:0003674;GO:0008150;GO:0005575;GO:0009607	-	-
ENSMUSG00000028312	291.886	409.916	-0.489923	6.53579e-196	7.99588e-194	-	Smc2	structural maintenance of chromosomes 2 [Source:MGI Symbol;Acc:MGI:106067]	GO:0005524;GO:0005634;GO:0005737;GO:0000166;GO:0005694;GO:0046982;GO:0070062;GO:0005730;GO:0051276;GO:0007049;GO:0030261;GO:0051301;GO:0005515;GO:0000793;GO:0000228;GO:0007076;GO:0000796;GO:0010032;GO:0045132;GO:0051383	K06674-ko04111 Cell cycle - yeast	KOG0933-Structural maintenance of chromosome protein 2 (chromosome condensation complex Condensin, subunit E)[BD]
ENSMUSG00000060733	4.87561	20.3343	-2.06026	1.53708e-195	1.86802e-193	down	Ipmk	inositol polyphosphate multikinase [Source:MGI Symbol;Acc:MGI:1916968]	GO:0016740;GO:0005634;GO:0005654;GO:0000166;GO:0005524;GO:0016301;GO:0016310;GO:0008440;GO:0005730;GO:0001841;GO:0032958;GO:0000823;GO:0000824	K00915-ko00562 Inositol phosphate metabolism;ko04070 Phosphatidylinositol signaling system	KOG1620-Inositol polyphosphate multikinase, component of the ARGR transcription regulatory complex[KIT]
ENSMUSG00000074656	451.255	654.22	-0.53583	1.33627e-193	1.61328e-191	-	Eif2s2	eukaryotic translation initiation factor 2, subunit 2 (beta) [Source:MGI Symbol;Acc:MGI:1914454]	GO:0046872;GO:0005737;GO:0003723;GO:0006412;GO:0003743;GO:0006413;GO:0001701;GO:0005515;GO:0008584;GO:0005850;GO:0002176	K03238-ko03013 RNA transport	KOG2768-Translation initiation factor 2, beta subunit (eIF-2beta)[J]
ENSMUSG00000019861	5.55927	29.1262	-2.38935	3.28238e-193	3.93693e-191	down	Gopc	golgi associated PDZ and coiled-coil motif containing [Source:MGI Symbol;Acc:MGI:2149946]	GO:0016020;GO:0000139;GO:0005794;GO:0005886;GO:0043234;GO:0005515;GO:0005737;GO:0006810;GO:0006914;GO:0015031;GO:0030054;GO:0045202;GO:0045211;GO:0051260;GO:0050790;GO:0044325;GO:0042995;GO:0030425;GO:0014069;GO:0007289;GO:0008022;GO:0042803;GO:2000009;GO:0030140;GO:0005109;GO:0019905;GO:0030695;GO:0010360;GO:0043004	-	-
ENSMUSG00000036371	126.325	206.978	-0.712336	3.30678e-192	3.94044e-190	-	Serbp1	serpine1 mRNA binding protein 1 [Source:MGI Symbol;Acc:MGI:1914120]	GO:0005634;GO:0005829;GO:0005737;GO:0003723;GO:0016020;GO:0070062;GO:0003730;GO:0048471;GO:0045296;GO:0042981;GO:0005886	-	KOG2945-Predicted RNA-binding protein[R]
ENSMUSG00000003814	188.061	329.627	-0.809632	1.25304e-191	1.48352e-189	-	Calr	calreticulin [Source:MGI Symbol;Acc:MGI:88252]	GO:0046872;GO:0005615;GO:0009897;GO:0005509;GO:0005634;GO:0048471;GO:0005829;GO:0005737;GO:0003723;GO:0005925;GO:0006457;GO:0016020;GO:0070062;GO:0030246;GO:0005783;GO:0016529;GO:0000122;GO:0045892;GO:0051082;GO:0005788;GO:0005515;GO:0010628;GO:0003729;GO:0031625;GO:0030866;GO:0017148;GO:0005576;GO:0008284;GO:0006611;GO:0001948;GO:0005178;GO:0005506;GO:0042277;GO:0042562;GO:0050681;GO:0007283;GO:…	K08057-ko04141 Protein processing in endoplasmic reticulum;ko04145 Phagosome;ko04612 Antigen processing and presentation;ko05166 HTLV-I infection;ko05142 Chagas disease (American trypanosomiasis)	KOG0674-Calreticulin[O]
ENSMUSG00000025804	6.90159	40.6312	-2.55759	3.87109e-191	4.55374e-189	down	Ccr1	chemokine (C-C motif) receptor 1 [Source:MGI Symbol;Acc:MGI:104618]	GO:0016020;GO:0016021;GO:0009897;GO:0005886;GO:0005515;GO:0007186;GO:0004871;GO:0004930;GO:0007165;GO:0006954;GO:0006955;GO:0010629;GO:0004950;GO:0006935;GO:0007204;GO:0016493;GO:0006874;GO:0006816;GO:0004435;GO:0070374;GO:0030595;GO:0006887;GO:0030335;GO:0045672;GO:0007267;GO:0019957;GO:0090026;GO:0030502;GO:0030099;GO:0051928;GO:0070098;GO:0035717;GO:0071791;GO:0021549;GO:0045824;GO:0043025	K04176-ko04060 Cytokine-cytokine receptor interaction;ko04062 Chemokine signaling pathway	KOG3656-FOG: 7 transmembrane receptor[R]
ENSMUSG00000018927	13.2853	78.2113	-2.55754	1.24275e-190	1.4526e-188	down	Ccl6	chemokine (C-C motif) ligand 6 [Source:MGI Symbol;Acc:MGI:98263]	GO:0005576;GO:0005615;GO:0005125;GO:0007186;GO:0006955;GO:0008009;GO:0006935;GO:0006954;GO:0048020;GO:0002548;GO:0030593;GO:0043547;GO:0048247;GO:0070098;GO:0070374;GO:0071346;GO:0071347;GO:0071356;GO:0060326	K05510-ko04060 Cytokine-cytokine receptor interaction;ko04062 Chemokine signaling pathway	-
ENSMUSG00000058835	102.795	185.115	-0.848651	2.01216e-189	2.33703e-187	-	Abi1	abl-interactor 1 [Source:MGI Symbol;Acc:MGI:104913]	GO:0016020;GO:0005886;GO:0005634;GO:0005515;GO:0005737;GO:0030296;GO:0008154;GO:0061098;GO:0030054;GO:0045202;GO:0045211;GO:0030027;GO:0030175;GO:0070062;GO:0005856;GO:0005622;GO:0042995;GO:0031252;GO:0032403;GO:0030426;GO:0001756;GO:0014069;GO:0045296;GO:0017124;GO:0035855;GO:0043005;GO:0048813;GO:0018108;GO:0031209;GO:0072673	-	KOG2546-Abl interactor ABI-1, contains SH3 domain[TZ]
ENSMUSG00000030786	58.2604	106.805	-0.874386	8.04597e-188	9.28626e-186	-	Itgam	integrin alpha M [Source:MGI Symbol;Acc:MGI:96607]	GO:0016020;GO:0016021;GO:0007229;GO:0007155;GO:0008305	-	-
ENSMUSG00000046519	47.1285	13.6057	1.79239	1.52701e-187	1.75138e-185	up	Golph3l	golgi phosphoprotein 3-like [Source:MGI Symbol;Acc:MGI:1917129]	GO:0070273;GO:0007030;GO:0050714	K15620-ko05202 Transcriptional misregulation in cancers	KOG3983-Golgi protein[U]
ENSMUSG00000020326	722.758	943.925	-0.385159	2.70338e-187	3.08135e-185	-	Ccng1	cyclin G1 [Source:MGI Symbol;Acc:MGI:102890]	GO:0005634;GO:0051726;GO:0007049;GO:0051301	K10145-ko04115 p53 signaling pathway;ko05206 MicroRNAs in cancer	KOG0653-Cyclin B and related kinase-activating proteins[D]
ENSMUSG00000026238	739.348	1121.57	-0.60119	4.74251e-187	5.37221e-185	-	Ptma	prothymosin alpha [Source:MGI Symbol;Acc:MGI:97803]	GO:0005634;GO:0042393;GO:0043486	K13784-ko05169 Epstein-Barr virus infection	-
ENSMUSG00000071042	79.9222	142.167	-0.830914	6.24822e-187	7.03442e-185	-	Rasgrp3	RAS, guanyl releasing protein 3 [Source:MGI Symbol;Acc:MGI:3028579]	GO:0046872;GO:0005509;GO:0048471;GO:0005737;GO:0005096;GO:0043547;GO:0035556;GO:0005085;GO:0007264;GO:0043087;GO:0017016;GO:0007265;GO:0005088;GO:0032045;GO:0019900	K12362-ko04014 Ras signaling pathway;ko04015 Rap1 signaling pathway;ko04010 MAPK signaling pathway;ko04662 B cell receptor signaling pathway;ko05200 Pathways in cancer	-
ENSMUSG00000015961	141.275	248.564	-0.815115	9.09375e-187	1.01756e-184	-	Adss	adenylosuccinate synthetase, non muscle [Source:MGI Symbol;Acc:MGI:87948]	GO:0046872;GO:0005829;GO:0005737;GO:0000166;GO:0005886;GO:0070062;GO:0005525;GO:0016874;GO:0000287;GO:0006164;GO:0004019;GO:0006167;GO:0006531;GO:0014074;GO:0044208;GO:0046040;GO:0060359;GO:0071257	K01939-ko00230 Purine metabolism;ko00250 Alanine, aspartate and glutamate metabolism	KOG1355-Adenylosuccinate synthase[F]
ENSMUSG00000032698	26.5881	119.765	-2.17136	7.96956e-186	8.86361e-184	down	Lmo2	LIM domain only 2 [Source:MGI Symbol;Acc:MGI:102811]	GO:0008270;GO:0046872;GO:0000977;GO:0000981;GO:0001102;GO:0001190;GO:0001228;GO:0043425;GO:0048037;GO:0070888;GO:0042789;GO:0045944;GO:0097067;GO:0005667;GO:0003677;GO:0005634;GO:0005515;GO:0003682;GO:0043234;GO:0035162;GO:0045647	K15612-ko05202 Transcriptional misregulation in cancers	KOG0490-Transcription factor, contains HOX domain[R]
ENSMUSG00000031246	1044.13	1340.71	-0.360698	9.14059e-186	1.01048e-183	-	Sh3bgrl	SH3-binding domain glutamic acid-rich protein like [Source:MGI Symbol;Acc:MGI:1930849]	GO:0005615;GO:0003674;GO:0008150;GO:0005737;GO:0070062;GO:0017124	-	KOG4023-Uncharacterized conserved protein[S]
ENSMUSG00000045624	223.971	344.517	-0.621263	3.65489e-185	4.01622e-183	-	Esf1	ESF1 nucleolar pre-rRNA processing protein homolog [Source:MGI Symbol;Acc:MGI:1913830]	GO:0005634;GO:0005615;GO:0008150;GO:0006355;GO:0003723;GO:0006351;GO:0005730;GO:0005654	-	KOG2318-Uncharacterized conserved protein[S]
ENSMUSG00000060131	111.666	178.505	-0.676776	6.69298e-185	7.31089e-183	-	Atp8b4	ATPase, class I, type 8B, member 4 [Source:MGI Symbol;Acc:MGI:1859664]	GO:0016020;GO:0016021;GO:0005524;GO:0016787;GO:0000287;GO:0005794;GO:0046872;GO:0000166;GO:0005886;GO:0004012;GO:0015914;GO:0045332;GO:0007030	-	-
ENSMUSG00000043832	196.379	383.028	-0.963809	6.55588e-182	7.11875e-180	-	Clec4a3	C-type lectin domain family 4, member a3 [Source:MGI Symbol;Acc:MGI:1920399]	GO:0016020;GO:0016021;GO:0003674;GO:0008150;GO:0005575;GO:0006508;GO:0030246;GO:0004190	-	-
ENSMUSG00000026384	112.202	78.5101	0.515142	3.6321e-181	3.92075e-179	-	Ptpn4	protein tyrosine phosphatase, non-receptor type 4 [Source:MGI Symbol;Acc:MGI:1099792]	GO:0016020;GO:0005886;GO:0016787;GO:0005737;GO:0004721;GO:0004725;GO:0005856;GO:0016791;GO:0006470;GO:0016311;GO:0035335;GO:0008092;GO:0005515;GO:0009898;GO:0004726;GO:0019898	-	-
ENSMUSG00000038503	22.6633	5.58026	2.02195	1.88528e-180	2.02321e-178	up	Mesdc2	mesoderm development candidate 2 [Source:MGI Symbol;Acc:MGI:1891421]	GO:0005886;GO:0016055;GO:0005783;GO:0005515;GO:0034394;GO:0050750;GO:0006457;GO:0007498	-	KOG4357-Uncharacterized conserved protein (involved in mesoderm differentiation in humans)[R]
ENSMUSG00000074505	10.8166	23.3713	-1.11149	1.61888e-179	1.72722e-177	down	Fat3	FAT atypical cadherin 3 [Source:MGI Symbol;Acc:MGI:2444314]	GO:0016020;GO:0016021;GO:0005509;GO:0007155;GO:0007156;GO:0005886	-	-
ENSMUSG00000032076	42.9893	18.0238	1.25407	5.41197e-179	5.74076e-177	up	Cadm1	cell adhesion molecule 1 [Source:MGI Symbol;Acc:MGI:1889272]	GO:0016020;GO:0016021;GO:0005886;GO:0005515;GO:0030054;GO:0045202;GO:0007275;GO:0005911;GO:0070062;GO:0007155;GO:0002376;GO:0030424;GO:0045954;GO:0006915;GO:0007416;GO:0030425;GO:0005887;GO:0042803;GO:0007283;GO:0030154;GO:0060348;GO:0016323;GO:0005102;GO:0008021;GO:0042271;GO:0070852;GO:0007157;GO:0004872;GO:0050839;GO:0005913;GO:0050715;GO:0030165;GO:0043196;GO:0007156;GO:0016338;GO:0009826;GO:…	K06781-ko04514 Cell adhesion molecules (CAMs)	-
ENSMUSG00000097312	27.5413	118.789	-2.10873	6.20916e-179	6.54852e-177	down	Gm26870	predicted gene, 26870 [Source:MGI Symbol;Acc:MGI:5477364]	-	-	-
ENSMUSG00000035164	34.8141	14.4602	1.26758	1.6515e-177	1.73181e-175	up	Zc3h12c	zinc finger CCCH type containing 12C [Source:MGI Symbol;Acc:MGI:3026959]	GO:0046872;GO:0003674;GO:0016787;GO:0008150;GO:0005575;GO:0090305;GO:0004518;GO:0004519	-	KOG3777-Uncharacterized conserved protein[S]
ENSMUSG00000029580	964.996	697.822	0.467664	5.13342e-177	5.35247e-175	-	Actb	actin, beta [Source:MGI Symbol;Acc:MGI:87904]	GO:0005615;GO:0043234;GO:0005829;GO:0005515;GO:0005737;GO:0000166;GO:0005524;GO:0005925;GO:0016020;GO:0070062;GO:0005856;GO:0000978;GO:0072562;GO:0019894;GO:0000790;GO:0030529;GO:0042802;GO:0000980;GO:0030863;GO:0043044;GO:0061024;GO:0030957;GO:0031492;GO:0050998;GO:0098973;GO:0001895;GO:0021762;GO:0070527;GO:0098974;GO:0005886;GO:0031982;GO:0035267;GO:0036464;GO:0097433;GO:0043209	K05692-ko04015 Rap1 signaling pathway;ko04390 Hippo signaling pathway;ko04391 Hippo signaling pathway -fly;ko04145 Phagosome;ko04810 Regulation of actin cytoskeleton;ko04210 Apoptosis;ko04510 Focal adhesion;ko04520 Adherens junction;ko04530 Tight junction;ko04611 Platelet activation;ko04670 Leukocyte transendothelial migration;ko04921 Oxytocin signaling pathway;ko04919 Thyroid hormone signaling p…	KOG0676-Actin and related proteins[Z]
ENSMUSG00000026981	39.8663	111.075	-1.4783	1.8363e-176	1.90384e-174	down	Il1rn	interleukin 1 receptor antagonist [Source:MGI Symbol;Acc:MGI:96547]	GO:0005615;GO:0005737;GO:0005125;GO:0019221;GO:0005576;GO:0006954;GO:0070062;GO:0006955;GO:0030073;GO:0005149;GO:0006629;GO:0031982;GO:0034115;GO:0006953;GO:0051384;GO:0005150;GO:0005151;GO:0005152;GO:0045352;GO:0045353;GO:2000660	-	-
ENSMUSG00000021831	616.45	794.48	-0.366027	2.18771e-175	2.25543e-173	-	Ero1l	ERO1-like (S. cerevisiae) [Source:MGI Symbol;Acc:MGI:1354385]	GO:0016020;GO:0055114;GO:0016491;GO:0005783;GO:0005789;GO:0003756;GO:0016671;GO:0006915;GO:0030176;GO:0030198;GO:0006464;GO:0051085;GO:0030968;GO:0070059;GO:0050873;GO:0019471;GO:0022417;GO:0045454;GO:0034976;GO:0006457;GO:0051209;GO:0015035;GO:0010260;GO:0071456;GO:0030425;GO:0034975	K10950-ko04141 Protein processing in endoplasmic reticulum;ko05110 Vibrio cholerae infection	KOG2608-Endoplasmic reticulum membrane-associated oxidoreductin involved in disulfide bond formation[OU]
ENSMUSG00000024691	978.452	1218.26	-0.316245	4.37267e-172	4.48284e-170	-	Fam111a	family with sequence similarity 111, member A [Source:MGI Symbol;Acc:MGI:1915508]	GO:0003674;GO:0005634;GO:0005737;GO:0006260;GO:0000785;GO:0001650;GO:0045071	-	-
ENSMUSG00000009418	113.717	160.945	-0.501121	1.36299e-170	1.38957e-168	-	Nav1	neuron navigator 1 [Source:MGI Symbol;Acc:MGI:2183683]	GO:0015630;GO:0005737;GO:0007275;GO:0005874;GO:0005856;GO:0007399;GO:0030154;GO:0043194;GO:0001578;GO:0001764	-	-
ENSMUSG00000020280	94.9835	170.242	-0.841841	9.50642e-170	9.63825e-168	-	Pus10	pseudouridylate synthase 10 [Source:MGI Symbol;Acc:MGI:1921717]	GO:0005575;GO:0003723;GO:0016853;GO:0008033;GO:0009982;GO:0001522;GO:0009451;GO:0031119	-	KOG2364-Predicted pseudouridylate synthase[J]
ENSMUSG00000015733	569.697	788.716	-0.469309	3.73595e-168	3.76695e-166	-	Capza2	capping protein (actin filament) muscle Z-line, alpha 2 [Source:MGI Symbol;Acc:MGI:106222]	GO:0008150;GO:0016020;GO:0070062;GO:0003779;GO:0051016;GO:0008290;GO:0005515;GO:0030863;GO:0051693;GO:0005903	K10364-ko04144 Endocytosis	KOG0836-F-actin capping protein, alpha subunit[Z]
ENSMUSG00000042607	57.3821	119.541	-1.05883	7.9375e-166	7.95962e-164	down	Asb4	ankyrin repeat and SOCS box-containing 4 [Source:MGI Symbol;Acc:MGI:1929751]	GO:0005634;GO:0035556;GO:0005737;GO:0016567;GO:0019899;GO:0004842;GO:0061630;GO:0051865;GO:0031625;GO:2001214;GO:0031462;GO:0031466	-	KOG0504-FOG: Ankyrin repeat[R]
ENSMUSG00000055561	25.5482	60.164	-1.23568	2.45003e-165	2.44351e-163	down	Spink5	serine peptidase inhibitor, Kazal type 5 [Source:MGI Symbol;Acc:MGI:1919682]	GO:0048471;GO:0005829;GO:0005737;GO:0070062;GO:0005576;GO:0043231;GO:0005783;GO:0097209;GO:0005789;GO:0005938;GO:0004867;GO:0030155;GO:0045861;GO:0030414;GO:0009913;GO:0002787;GO:1900004;GO:1902572	-	-
ENSMUSG00000024758	157.915	260.282	-0.720925	2.33788e-164	2.31905e-162	-	Rtn3	reticulon 3 [Source:MGI Symbol;Acc:MGI:1339970]	GO:0016020;GO:0016021;GO:0000139;GO:0005794;GO:0006810;GO:0070062;GO:0005783;GO:0005789;GO:0006915;GO:0005515;GO:0016192;GO:0071786;GO:0071787	K20723-ko05010 Alzheimer's disease	KOG1792-Reticulon[U]
ENSMUSG00000001891	269.956	441.144	-0.708524	3.79055e-164	3.73981e-162	-	Ugp2	UDP-glucose pyrophosphorylase 2 [Source:MGI Symbol;Acc:MGI:2183447]	GO:0016740;GO:0046872;GO:0005634;GO:0005737;GO:0008152;GO:0070062;GO:0070569;GO:0016779;GO:0042802;GO:0005977;GO:0003983;GO:0006011;GO:0005536;GO:0032557;GO:0019255	K00963-ko00040 Pentose and glucuronate interconversions;ko00052 Galactose metabolism;ko00500 Starch and sucrose metabolism;ko00520 Amino sugar and nucleotide sugar metabolism	KOG2638-UDP-glucose pyrophosphorylase[G]
ENSMUSG00000050565	49.312	39.3354	0.32611	1.62875e-162	1.59835e-160	-	Tor1aip2	torsin A interacting protein 2 [Source:MGI Symbol;Acc:MGI:3582695]	GO:0016020;GO:0016021;GO:0005634;GO:0005515;GO:0005783;GO:0005789;GO:0007029;GO:0051117;GO:0005635;GO:0032781;GO:0001671;GO:0090435	-	-
ENSMUSG00000025979	46.6384	13.7828	1.75866	1.84074e-162	1.79678e-160	up	Mob4	MOB family member 4, phocein [Source:MGI Symbol;Acc:MGI:104899]	GO:0016020;GO:0005794;GO:0046872;GO:0006810;GO:0005737;GO:0032580;GO:0048471;GO:0019900;GO:0005829;GO:0043025;GO:0043197	-	KOG1852-Cell cycle-associated protein[D]
ENSMUSG00000005087	431.024	318.303	0.437365	2.82696e-161	2.74484e-159	-	Cd44	CD44 antigen [Source:MGI Symbol;Acc:MGI:88338]	GO:0016020;GO:0016021;GO:0007155;GO:0019221;GO:0005540;GO:0004896;GO:0030214;GO:0033138;GO:0034116;GO:0043066;GO:0043154;GO:0043518;GO:0044344;GO:0050731;GO:0051216;GO:0070374;GO:0070487;GO:1900625;GO:1902166;GO:0005794;GO:0005829;GO:0005886;GO:0005925;GO:0009986;GO:0035692;GO:0070062	-	-
ENSMUSG00000020580	137.845	196.987	-0.515051	2.53203e-160	2.44554e-158	-	Rock2	Rho-associated coiled-coil containing protein kinase 2 [Source:MGI Symbol;Acc:MGI:107926]	GO:0004672;GO:0005524;GO:0006468;GO:0016740;GO:0046872;GO:0035556;GO:0000166;GO:0016301;GO:0016310;GO:0004674;GO:0005856;GO:0030036;GO:0007266;GO:0017048;GO:0032956;GO:0006939;GO:0003723;GO:0072518;GO:0001934;GO:0007249;GO:0010595;GO:0010628;GO:0010825;GO:0016525;GO:0030866;GO:0035509;GO:0039694;GO:0045616;GO:0051298;GO:0071394;GO:0090002;GO:1903140;GO:1903347;GO:0005813;GO:0005829;GO:0036464	-	-
ENSMUSG00000074781	47.1115	95.8166	-1.0242	1.07344e-159	1.03134e-157	down	Ube2n	ubiquitin-conjugating enzyme E2N [Source:MGI Symbol;Acc:MGI:1934835]	GO:0016740;GO:0005634;GO:0043234;GO:0005515;GO:0005737;GO:0000166;GO:0005524;GO:0031625;GO:0061630;GO:0003723;GO:0070062;GO:0006281;GO:0006974;GO:0016567;GO:0051443;GO:0004842;GO:0006511;GO:0000151;GO:0050852;GO:0000724;GO:0001650;GO:0043123;GO:0061631;GO:0006301;GO:0070534;GO:0051092;GO:0043130;GO:0045739;GO:0016574;GO:0000729;GO:0031058;GO:0033182;GO:0031372;GO:0035370	K10580-ko04120 Ubiquitin mediated proteolysis;ko04624 Toll and Imd signaling pathway	KOG0417-Ubiquitin-protein ligase[O]
ENSMUSG00000038623	162.377	92.9068	0.805493	1.73082e-159	1.65429e-157	-	Tm6sf1	transmembrane 6 superfamily member 1 [Source:MGI Symbol;Acc:MGI:1933209]	GO:0016020;GO:0016021;GO:0005764;GO:0005765	-	-
ENSMUSG00000027248	650.197	866.333	-0.414045	1.97808e-158	1.88082e-156	-	Pdia3	protein disulfide isomerase associated 3 [Source:MGI Symbol;Acc:MGI:95834]	GO:0005615;GO:0005634;GO:0009986;GO:0055114;GO:0005515;GO:0003723;GO:0005925;GO:0016853;GO:0070062;GO:0045454;GO:0005783;GO:0003756;GO:0005788;GO:0015037;GO:0006457;GO:0034976;GO:0042470;GO:0043209;GO:2001238;GO:0002474	K08056-ko04141 Protein processing in endoplasmic reticulum;ko04612 Antigen processing and presentation	KOG0190-Protein disulfide isomerase (prolyl 4-hydroxylase beta subunit)[O]
ENSMUSG00000020290	569.522	755.535	-0.407747	2.04133e-158	1.93095e-156	-	Xpo1	exportin 1 [Source:MGI Symbol;Acc:MGI:2144013]	GO:0005634;GO:0005829;GO:0005515;GO:0005737;GO:0006810;GO:0015031;GO:0006886;GO:0016020;GO:0043231;GO:0031965;GO:0005730;GO:0003723;GO:0051028;GO:0008536;GO:0030529;GO:0005654;GO:0006611;GO:0046825;GO:0010824;GO:0015030;GO:0005487;GO:0000776;GO:0008565;GO:0034504;GO:0042176;GO:0000055;GO:0000056;GO:0005642;GO:0005049;GO:0019904;GO:0000054;GO:0000122;GO:0042493	K14290-ko03013 RNA transport;ko03008 Ribosome biogenesis in eukaryotes;ko04013 MAPK signaling pathway - fly;ko05166 HTLV-I infection;ko05164 Influenza A;ko05169 Epstein-Barr virus infection	KOG2020-Nuclear transport receptor CRM1/MSN5 (importin beta superfamily)[YU]
ENSMUSG00000037750	26.0764	3.68792	2.82187	7.02375e-158	6.60988e-156	up	Fam222b	family with sequence similarity 222, member B [Source:MGI Symbol;Acc:MGI:2384939]	GO:0003674;GO:0008150;GO:0005654	-	-
ENSMUSG00000057666	418.424	643.909	-0.621893	2.09169e-157	1.9584e-155	-	Gapdh	glyceraldehyde-3-phosphate dehydrogenase [Source:MGI Symbol;Acc:MGI:95640]	GO:0055114;GO:0016491;GO:0004365;GO:0016620;GO:0050661;GO:0051287;GO:0006006;GO:0006096;GO:0016740;GO:0005634;GO:0005829;GO:0005737;GO:0005886;GO:0016020;GO:0070062;GO:0043231;GO:0031012;GO:0031965;GO:0005856;GO:0005739;GO:0071346;GO:0005811;GO:0006915;GO:0030529;GO:0042802;GO:0097718;GO:0005515;GO:0008017;GO:0000226;GO:0019899;GO:0017148;GO:0015630;GO:0050821;GO:0006417;GO:0031982;GO:0043209;GO:…	K00134-ko01200 Carbon metabolism;ko01230 Biosynthesis of amino acids;ko00010 Glycolysis / Gluconeogenesis;ko00710 Carbon fixation in photosynthetic organisms;ko04066 HIF-1 signaling pathway;ko05010 Alzheimer's disease	KOG0657-Glyceraldehyde 3-phosphate dehydrogenase[G]
ENSMUSG00000021327	19.4886	1.63825	3.5724	5.34263e-157	4.97678e-155	up	Zkscan3	zinc finger with KRAB and SCAN domains 3 [Source:MGI Symbol;Acc:MGI:1919989]	GO:0003700;GO:0006355;GO:0046872;GO:0005622;GO:0005634;GO:0003676;GO:0006351	-	-
ENSMUSG00000004535	285.137	410.256	-0.524871	3.07557e-156	2.85049e-154	-	Tax1bp1	Tax1 (human T cell leukemia virus type I) binding protein 1 [Source:MGI Symbol;Acc:MGI:1289308]	GO:0046872;GO:0070062;GO:0006915;GO:0005515;GO:0043130;GO:0019900;GO:0032088;GO:0043066	-	-
ENSMUSG00000031402	49.1727	128.095	-1.38129	4.47977e-156	4.13106e-154	down	Mpp1	membrane protein, palmitoylated [Source:MGI Symbol;Acc:MGI:105941]	GO:0016020;GO:0005622;GO:0042995;GO:0005515;GO:0032420;GO:0030863;GO:0090022	-	KOG0609-Calcium/calmodulin-dependent serine protein kinase/membrane-associated guanylate kinase[T]
ENSMUSG00000034160	99.9842	147.03	-0.556341	3.49747e-155	3.20911e-153	-	Ogt	O-linked N-acetylglucosamine (GlcNAc) transferase (UDP-N-acetylglucosamine:polypeptide-N-acetylglucosaminyl transferase) [Source:MGI Symbol;Acc:MGI:1339639]	GO:0016020;GO:0016740;GO:0016757;GO:0005886;GO:0005634;GO:0005654;GO:0005829;GO:0005515;GO:0005737;GO:0045944;GO:0032868;GO:0016569;GO:0008289;GO:0048015;GO:0005622;GO:0006915;GO:0006486;GO:0080182;GO:0048511;GO:0032922;GO:0043995;GO:0043996;GO:0046972;GO:0043981;GO:0043982;GO:0043984;GO:0000123;GO:0005547;GO:0045862;GO:0006493;GO:0003824;GO:0008080;GO:0006110;GO:0046626;GO:0031397;GO:0035020;GO:…	K09667-ko00514 Other types of O-glycan biosynthesis;ko04931 Insulin resistance	KOG1124-FOG: TPR repeat[R]
ENSMUSG00000035455	30.2261	78.4736	-1.37641	3.13555e-153	2.86271e-151	down	Fignl1	fidgetin-like 1 [Source:MGI Symbol;Acc:MGI:1890648]	GO:0005524;GO:0046872;GO:0016787;GO:0005634;GO:0005737;GO:0000166;GO:0070062;GO:0000287;GO:0043066;GO:0000228;GO:0001649;GO:0010569;GO:0031122;GO:0008568;GO:0071479;GO:2001243;GO:0051726;GO:0046034;GO:0033687	-	KOG0740-AAA+-type ATPase[O]
ENSMUSG00000005225	13.1719	9.2568	0.50888	3.89416e-153	3.53771e-151	-	Plekha8	pleckstrin homology domain containing, family A (phosphoinositide binding specific) member 8 [Source:MGI Symbol;Acc:MGI:2681164]	GO:0016020;GO:0005794;GO:0005654;GO:0006810;GO:0005737;GO:0008289;GO:0006869;GO:0070273;GO:0005802;GO:0017089;GO:0051861;GO:0046836;GO:0097001;GO:0035621	-	KOG3221-Glycolipid transfer protein[G]
ENSMUSG00000024661	11363.1	10712.1	0.0851097	2.62884e-152	2.37645e-150	-	Fth1	ferritin heavy polypeptide 1 [Source:MGI Symbol;Acc:MGI:95588]	GO:0046872;GO:0005634;GO:0016491;GO:0055114;GO:0070062;GO:0005739;GO:0006879;GO:0008199;GO:0006826;GO:0008285;GO:0006880;GO:0005576;GO:0005506;GO:0044754;GO:0006898;GO:0048147;GO:0006955;GO:0004322;GO:0097286;GO:0071682	K00522-ko04978 Mineral absorption	KOG2332-Ferritin[P]
ENSMUSG00000028156	376.553	515.671	-0.453597	1.06286e-151	9.56102e-150	-	Eif4e	eukaryotic translation initiation factor 4E [Source:MGI Symbol;Acc:MGI:95305]	GO:0048471;GO:0005829;GO:0005515;GO:0005737;GO:0003723;GO:0070062;GO:0006412;GO:0000082;GO:0003743;GO:0006413;GO:0000932;GO:0001662;GO:0045931;GO:0019899;GO:0019827;GO:0017148;GO:0010494;GO:0033391;GO:0006417;GO:0071549;GO:0070491;GO:0045665;GO:0016442;GO:0000340;GO:0031370;GO:0030324;GO:0005845;GO:0016281;GO:0043234	K03259-ko03013 RNA transport;ko04066 HIF-1 signaling pathway;ko04151 PI3K-Akt signaling pathway;ko04150 mTOR signaling pathway;ko04910 Insulin signaling pathway;ko04211 Longevity regulating pathway - mammal;ko01521 EGFR tyrosine kinase inhibitor resistance	KOG1670-Translation initiation factor 4F, cap-binding subunit (eIF-4E) and related cap-binding proteins[J]
ENSMUSG00000021218	314.793	432.481	-0.45823	1.77647e-151	1.59025e-149	-	Gdi2	guanosine diphosphate (GDP) dissociation inhibitor 2 [Source:MGI Symbol;Acc:MGI:99845]	GO:0016020;GO:0005794;GO:0005096;GO:0005737;GO:0043547;GO:0015031;GO:0003723;GO:0005925;GO:0055114;GO:0007264;GO:0070062;GO:0016491;GO:0050790;GO:0005092;GO:0005093;GO:0031982;GO:0043209	-	KOG1439-RAB proteins geranylgeranyltransferase component A (RAB escort protein)[O]
ENSMUSG00000054387	76.6179	113.362	-0.565177	2.16418e-151	1.92791e-149	-	Mdm4	transformed mouse 3T3 cell double minute 4 [Source:MGI Symbol;Acc:MGI:107934]	GO:0005634;GO:0043066;GO:0071157;GO:0008270;GO:0046872;GO:0000122;GO:0042177;GO:0005515;GO:0019899;GO:0003281;GO:0008284;GO:0006461;GO:0002027;GO:0008283;GO:0003170;GO:0030330;GO:0003181;GO:0003203;GO:0003283;GO:0045023;GO:0050821;GO:0071456	K10127-ko04115 p53 signaling pathway;ko05206 MicroRNAs in cancer	-
ENSMUSG00000000982	354.404	172.953	1.03501	2.90234e-151	2.57298e-149	up	Ccl3	chemokine (C-C motif) ligand 3 [Source:MGI Symbol;Acc:MGI:98260]	GO:0005576;GO:0005615;GO:0005515;GO:0005737;GO:0005125;GO:0016301;GO:0006816;GO:0007186;GO:0005623;GO:0006955;GO:0008009;GO:0006935;GO:0050918;GO:0005829;GO:0006954;GO:0032760;GO:0007010;GO:0006887;GO:0010628;GO:0005622;GO:0008360;GO:0000165;GO:0043491;GO:0045944;GO:0001649;GO:0051930;GO:0014808;GO:0006874;GO:0019722;GO:0010629;GO:0002548;GO:0048020;GO:0030593;GO:0043547;GO:0048247;GO:0070098;GO:…	K05408-ko04060 Cytokine-cytokine receptor interaction;ko04620 Toll-like receptor signaling pathway;ko04062 Chemokine signaling pathway;ko05323 Rheumatoid arthritis;ko05132 Salmonella infection;ko05142 Chagas disease (American trypanosomiasis)	-
ENSMUSG00000022884	181.334	298.108	-0.717184	6.28867e-151	5.54824e-149	-	Eif4a2	eukaryotic translation initiation factor 4A2 [Source:MGI Symbol;Acc:MGI:106906]	GO:0005524;GO:0016787;GO:0003676;GO:0048471;GO:0000166;GO:0003723;GO:0006412;GO:0003743;GO:0006413;GO:0004386;GO:0004004;GO:0010501;GO:0010468;GO:0016887;GO:1900260	K03257-ko03013 RNA transport	KOG0327-Translation initiation factor 4F, helicase subunit (eIF-4A) and related helicases[J]
ENSMUSG00000046711	198.178	109.238	0.859324	1.4174e-148	1.24453e-146	-	Hmga1	high mobility group AT-hook 1 [Source:MGI Symbol;Acc:MGI:96160]	GO:0005634;GO:0006355;GO:0003677;GO:0006366;GO:0005694;GO:0005925;GO:0007283;GO:0006351;GO:0000785;GO:0001077;GO:0008134;GO:0019899;GO:0045892;GO:0008285;GO:0045893;GO:0030374;GO:0001158;GO:0003680;GO:0003906;GO:0042974;GO:0042975;GO:0046965;GO:0051575;GO:0035985;GO:0045944;GO:0006284;GO:0090575;GO:0001205;GO:0003682;GO:0035986;GO:0090402;GO:2000774	-	-
ENSMUSG00000024737	101.712	53.6472	0.922917	1.93906e-145	1.69446e-143	-	Slc15a3	solute carrier family 15, member 3 [Source:MGI Symbol;Acc:MGI:1929691]	GO:0016020;GO:0016021;GO:0005215;GO:0006810;GO:0015031;GO:0043231;GO:0005765;GO:0015293;GO:0055085;GO:0005764;GO:0006857;GO:0015833	-	KOG1237-H+/oligopeptide symporter[E]
ENSMUSG00000030105	512.755	660.563	-0.365427	5.68311e-145	4.94269e-143	-	Arl8b	ADP-ribosylation factor-like 8B [Source:MGI Symbol;Acc:MGI:1914416]	GO:0016020;GO:0005622;GO:0005737;GO:0000166;GO:0007264;GO:0070062;GO:0005525;GO:0005765;GO:0005856;GO:0005768;GO:0007049;GO:0051301;GO:0005764;GO:0031902;GO:0005819;GO:0030496;GO:0007059;GO:0019003;GO:0051233;GO:0048487;GO:0043014;GO:0032418	-	KOG0075-GTP-binding ADP-ribosylation factor-like protein[R]
ENSMUSG00000039285	24.1539	50.8735	-1.07466	9.61099e-144	8.3194e-142	down	Azi2	5-azacytidine induced gene 2 [Source:MGI Symbol;Acc:MGI:1351332]	GO:0005737;GO:0001816;GO:0005515;GO:0000278;GO:0042110;GO:0032609;GO:0007249;GO:0097028;GO:0032635;GO:0032640;GO:0032607;GO:0044565	K12651-ko04622 RIG-I-like receptor signaling pathway	-
ENSMUSG00000028926	63.7305	105.057	-0.721119	3.21144e-143	2.76682e-141	-	Cdk14	cyclin-dependent kinase 14 [Source:MGI Symbol;Acc:MGI:894318]	GO:0016020;GO:0004672;GO:0005524;GO:0006468;GO:0016740;GO:0005886;GO:0005634;GO:0005829;GO:0005737;GO:0000166;GO:0016055;GO:0016301;GO:0016310;GO:0004674;GO:0030332;GO:0007049;GO:0051301;GO:0004693;GO:0060828;GO:0000086;GO:0000308	K08821-ko05202 Transcriptional misregulation in cancers	KOG0594-Protein kinase PCTAIRE and related kinases[R]
ENSMUSG00000040249	101.823	82.6575	0.300843	7.95977e-142	6.82569e-140	-	Lrp1	low density lipoprotein receptor-related protein 1 [Source:MGI Symbol;Acc:MGI:96828]	GO:0016020;GO:0016021;GO:0005509;GO:0006898;GO:0002020;GO:0003723;GO:0016964;GO:0032403;GO:0034185;GO:0007205;GO:0007568;GO:0008283;GO:0010977;GO:0021987;GO:0042157;GO:0043524;GO:0051222;GO:0005730;GO:0005765;GO:0005768;GO:0005829;GO:0005925;GO:0030136;GO:0030425;GO:0043025;GO:0043235;GO:0030509;GO:0048513;GO:0060828	K04550-ko05010 Alzheimer's disease;ko05144 Malaria	KOG1215-Low-density lipoprotein receptors containing Ca2+-binding EGF-like domains[T]
ENSMUSG00000108596	120.016	184.383	-0.619485	3.17682e-141	2.71153e-139	-	Itgam	integrin alpha M [Source:MGI Symbol;Acc:MGI:96607]	GO:0016020;GO:0016021;GO:0005622;GO:0003735;GO:0006412;GO:0005840;GO:0007229;GO:0007155;GO:0008305	-	-
ENSMUSG00000024943	117.841	176.298	-0.581168	2.01669e-140	1.71334e-138	-	Smc5	structural maintenance of chromosomes 5 [Source:MGI Symbol;Acc:MGI:2385088]	GO:0003674;GO:0005634;GO:0000166;GO:0005524;GO:0005694;GO:0006281;GO:0030054;GO:0006974;GO:0016607;GO:0000724;GO:0030915;GO:0007049;GO:0051301;GO:0006310;GO:0035861;GO:0016605;GO:0000781;GO:0051984;GO:0090398;GO:0000722;GO:0007062;GO:0034184;GO:0000803;GO:0035061	-	-
ENSMUSG00000024772	93.375	50.1918	0.895585	3.12236e-140	2.64048e-138	-	Ehd1	EH-domain containing 1 [Source:MGI Symbol;Acc:MGI:1341878]	GO:0016020;GO:0046872;GO:0005886;GO:0005509;GO:0048471;GO:0005515;GO:0006810;GO:0015031;GO:0000166;GO:0005524;GO:0031410;GO:0051260;GO:0070062;GO:0005525;GO:0031901;GO:0005768;GO:0005769;GO:0055038;GO:0031175;GO:0005929;GO:0042995;GO:0060170;GO:0030030;GO:0060271;GO:0006886;GO:0045296;GO:0030139;GO:0017137;GO:0061512;GO:0006897;GO:0043209;GO:1901741;GO:0010008;GO:0005811;GO:0042632;GO:0010886;GO:…	K12483-ko04144 Endocytosis	KOG1954-Endocytosis/signaling protein EHD1[TU]
ENSMUSG00000073490	52.2902	107.054	-1.03372	3.33756e-140	2.80952e-138	down	Ifi207	interferon activated gene 207 [Source:MGI Symbol;Acc:MGI:2138302]	GO:0005634;GO:0005829;GO:0003723;GO:0016020;GO:0000122;GO:0000978;GO:0005730;GO:0008134;GO:0042802;GO:0001078;GO:0001047;GO:0003690	-	-
ENSMUSG00000020074	139.619	222.275	-0.67085	7.08464e-140	5.93654e-138	-	Ccar1	cell division cycle and apoptosis regulator 1 [Source:MGI Symbol;Acc:MGI:1914750]	GO:0006355;GO:0005737;GO:0003723;GO:0006351;GO:1903507;GO:0007049;GO:0006915;GO:0048471;GO:0005515;GO:0003713;GO:0008284;GO:0030374;GO:0003714;GO:0001047;GO:0043065;GO:0030335;GO:0005641	-	KOG4246-Predicted DNA-binding protein, contains SAP domain[R]
ENSMUSG00000003746	54.1846	95.9829	-0.824895	1.57129e-139	1.31067e-137	-	Man1a	mannosidase 1, alpha [Source:MGI Symbol;Acc:MGI:104677]	GO:0016020;GO:0016021;GO:0000139;GO:0005794;GO:0046872;GO:0016787;GO:0016798;GO:0008152;GO:0005509;GO:0005829;GO:0070062;GO:0004571;GO:0006486;GO:0006491;GO:0005783;GO:0005793	K01230-ko00510 N-Glycan biosynthesis;ko00513 Various types of N-glycan biosynthesis;ko04141 Protein processing in endoplasmic reticulum	KOG2431-1, 2-alpha-mannosidase[G]
ENSMUSG00000047045	4.44761	16.5373	-1.89463	6.24709e-139	5.18734e-137	down	Tmem164	transmembrane protein 164 [Source:MGI Symbol;Acc:MGI:2148020]	GO:0016020;GO:0016021;GO:0003674;GO:0008150;GO:0005575	-	-
ENSMUSG00000027808	402.124	330.261	0.284032	7.81002e-139	6.45593e-137	-	Serp1	stress-associated endoplasmic reticulum protein 1 [Source:MGI Symbol;Acc:MGI:92638]	GO:0016020;GO:0016021;GO:0006810;GO:0015031;GO:0005783;GO:0005789;GO:0009791;GO:0001501;GO:0045727;GO:0010259;GO:0006006;GO:0030968;GO:0046622;GO:0005881;GO:0048644;GO:0060124;GO:0032024;GO:0006486	-	KOG3491-Predicted membrane protein[S]
ENSMUSG00000037475	121.822	175.03	-0.522827	5.71075e-138	4.69946e-136	-	Thoc2	THO complex 2 [Source:MGI Symbol;Acc:MGI:2442413]	GO:0005634;GO:0005515;GO:0010468;GO:0006810;GO:0003723;GO:0006397;GO:0008380;GO:0051028;GO:0016607;GO:0000902;GO:0000784;GO:0003729;GO:0006406;GO:0016973;GO:0001824;GO:0010793;GO:0010977;GO:0017145;GO:0046784;GO:0048666;GO:0048699;GO:0000346;GO:0000347;GO:0000445	K12879-ko03040 Spliceosome;ko03013 RNA transport	KOG1874-KEKE-like motif-containing transcription regulator (Rlr1)/suppressor of sin4[K]
ENSMUSG00000110631	124.846	191.475	-0.617012	1.59406e-137	1.30592e-135	-	Gm45836	predicted gene 45836 [Source:MGI Symbol;Acc:MGI:5804951]	-	-	-
ENSMUSG00000060743	154.517	131.335	0.234517	1.92147e-137	1.56715e-135	-	H3f3a	H3 histone, family 3A [Source:MGI Symbol;Acc:MGI:1097686]	GO:0003677;GO:0005634;GO:0043234;GO:0046982;GO:0007338;GO:0000786;GO:0005694;GO:0007283;GO:0070062;GO:0001649;GO:0035264;GO:0042393;GO:0000784;GO:0000979;GO:0005654;GO:0000980;GO:0000228;GO:0008283;GO:0007566;GO:0007286;GO:0008584;GO:0048477;GO:0006997;GO:0042692;GO:0031492;GO:0000183;GO:0000788;GO:0032776;GO:0045815;GO:0006334;GO:0006336;GO:0030307;GO:0031508;GO:0031509;GO:0090230;GO:1902340;GO:…	K11253-ko05202 Transcriptional misregulation in cancers;ko05322 Systemic lupus erythematosus;ko05034 Alcoholism	KOG1745-Histones H3 and H4[B]
ENSMUSG00000027737	28.9895	14.7626	0.973583	1.74693e-136	1.41849e-134	-	Slc7a11	solute carrier family 7 (cationic amino acid transporter, y+ system), member 11 [Source:MGI Symbol;Acc:MGI:1347355]	GO:0016020;GO:0016021;GO:0015171;GO:0003333;GO:0006865;GO:0009986;GO:0006810;GO:0005887;GO:0070527;GO:0009636;GO:0006979;GO:0007420;GO:0035094;GO:0070306;GO:0005791;GO:0005856;GO:0005886;GO:0043231;GO:0089711;GO:0015327	-	KOG1287-Amino acid transporters[E]
ENSMUSG00000078923	44.1758	8.07202	2.45225	1.89328e-135	1.53055e-133	up	Ube2v1	ubiquitin-conjugating enzyme E2 variant 1 [Source:MGI Symbol;Acc:MGI:1913839]	GO:0005634;GO:0005654;GO:0043234;GO:0005515;GO:0005737;GO:0031625;GO:0061630;GO:0070062;GO:0000151;GO:0043123;GO:0061631;GO:0070534;GO:0051092;GO:0031624;GO:0035370;GO:0042275;GO:0031371	K10704-ko04624 Toll and Imd signaling pathway	KOG3011-Ubiquitin-conjugating enzyme[O]
ENSMUSG00000032407	168.925	242.356	-0.520749	5.69531e-135	4.58397e-133	-	U2surp	U2 snRNP-associated SURP domain containing [Source:MGI Symbol;Acc:MGI:1915208]	GO:0008150;GO:0005634;GO:0003676;GO:0005654;GO:0003723;GO:0006396	K12842-ko03040 Spliceosome	KOG0151-Predicted splicing regulator, contains RRM, SWAP and RPR domains[R]
ENSMUSG00000026822	385.338	219.699	0.810595	1.60197e-134	1.28374e-132	-	Lcn2	lipocalin 2 [Source:MGI Symbol;Acc:MGI:96757]	GO:0005615;GO:0005215;GO:0006810;GO:0006811;GO:0005576;GO:0070062;GO:0002376;GO:0045087;GO:0036094;GO:0097192;GO:0006915;GO:0005829;GO:0005515;GO:0009615;GO:0005506;GO:0055072;GO:0002020;GO:0042803;GO:0006879;GO:0006979;GO:0009617;GO:0009635;GO:0010046;GO:0010628;GO:0015891;GO:0031346;GO:0031667;GO:0031669;GO:0042493;GO:0070207;GO:0070301;GO:0071222;GO:0071347;GO:0071356	-	-
ENSMUSG00000039242	4.97533	23.8565	-2.26152	1.70678e-134	1.36179e-132	down	B3galnt2	UDP-GalNAc:betaGlcNAc beta 1,3-galactosaminyltransferase, polypeptide 2 [Source:MGI Symbol;Acc:MGI:2145517]	GO:0016020;GO:0016021;GO:0008378;GO:0016740;GO:0016757;GO:0006486;GO:0000139;GO:0005794;GO:0005783;GO:0006493;GO:0008375;GO:0008376;GO:0019276	-	KOG2287-Galactosyltransferases[G]
ENSMUSG00000036606	154.074	123.678	0.317029	4.19159e-133	3.32986e-131	-	Plxnb2	plexin B2 [Source:MGI Symbol;Acc:MGI:2154239]	GO:0016020;GO:0016021;GO:0005886;GO:0007165;GO:0009986;GO:0005515;GO:0007275;GO:0070062;GO:0007156;GO:0017154;GO:0071526;GO:0005887;GO:0007420;GO:0008360;GO:0010976;GO:0043087;GO:0001843;GO:0001932;GO:0007162;GO:0007405;GO:0050772;GO:2001222	K06821-ko04360 Axon guidance	-
ENSMUSG00000021281	52.1574	31.4748	0.728672	5.20628e-133	4.11812e-131	-	Tnfaip2	tumor necrosis factor, alpha-induced protein 2 [Source:MGI Symbol;Acc:MGI:104960]	GO:0007275;GO:0006887;GO:0000145;GO:0030154;GO:0001525;GO:0000149;GO:0051601	-	KOG2286-Exocyst complex subunit SEC6[U]
ENSMUSG00000079179	18.5451	3.6676	2.33813	1.76116e-132	1.38709e-130	up	Rab10os	RAB10, member RAS oncogene family, opposite strand [Source:MGI Symbol;Acc:MGI:1921423]	-	-	-
ENSMUSG00000031403	293.672	405.847	-0.466731	8.0588e-131	6.31996e-129	-	Dkc1	dyskeratosis congenita 1, dyskerin [Source:MGI Symbol;Acc:MGI:1861727]	GO:0005634;GO:0003723;GO:0016853;GO:0005730;GO:0030529;GO:0006396;GO:0006364;GO:0042254;GO:0005515;GO:0009982;GO:0001522;GO:0009451;GO:0015030;GO:0001650;GO:0032212;GO:0051973;GO:0003720;GO:0070034;GO:0007004;GO:0005697;GO:1904851;GO:1904874;GO:1990481;GO:0090669;GO:0031120;GO:0031429;GO:0034513;GO:0090661;GO:0000495;GO:0031118;GO:0033979;GO:1904872	K11131-ko03008 Ribosome biogenesis in eukaryotes	KOG2529-Pseudouridine synthase[J]
ENSMUSG00000020149	277.294	202.612	0.4527	1.46487e-130	1.14391e-128	-	Rab1a	RAB1A, member RAS oncogene family [Source:MGI Symbol;Acc:MGI:97842]	GO:0003924;GO:0005525;GO:0016020;GO:0005794;GO:0042742;GO:0006810;GO:0006914;GO:0015031;GO:0005737;GO:0000166;GO:0070062;GO:0005783;GO:0005768;GO:0005769;GO:0016477;GO:0005829;GO:0005515;GO:0006897;GO:0000045;GO:0000139;GO:0007030;GO:0045296;GO:0006886;GO:0016192;GO:0006888;GO:0005789;GO:0042470;GO:0047496;GO:0019068;GO:0030252;GO:0072606;GO:0032402;GO:0034446;GO:0090110;GO:1903020	K07874-ko05134 Legionellosis	KOG0084-GTPase Rab1/YPT1, small G protein superfamily, and related GTP-binding proteins[TU]
ENSMUSG00000059820	25.5374	8.28652	1.62377	1.93477e-130	1.50444e-128	up	AU019823	expressed sequence AU019823 [Source:MGI Symbol;Acc:MGI:2143205]	GO:0003674;GO:0008150;GO:0005575	-	-
ENSMUSG00000034349	254.291	356.115	-0.485858	5.47311e-130	4.23785e-128	-	Smc4	structural maintenance of chromosomes 4 [Source:MGI Symbol;Acc:MGI:1917349]	GO:0005524;GO:0005634;GO:0005829;GO:0005737;GO:0000166;GO:0005694;GO:0046982;GO:0051276;GO:0016607;GO:0007049;GO:0030261;GO:0051301;GO:0005515;GO:0007076;GO:0000796;GO:0010032;GO:0045132;GO:0051383	K06675-ko04111 Cell cycle - yeast	KOG0996-Structural maintenance of chromosome protein 4 (chromosome condensation complex Condensin, subunit C)[BD]
ENSMUSG00000019987	38.2103	111.143	-1.54038	9.45346e-130	7.2891e-128	down	Arg1	arginase, liver [Source:MGI Symbol;Acc:MGI:88070]	GO:0046872;GO:0016787;GO:0005634;GO:0005737;GO:0070062;GO:0004053;GO:0016813;GO:0000050;GO:0006525;GO:0030145;GO:0001889;GO:0001938;GO:0007565;GO:0007568;GO:0009611;GO:0009635;GO:0010042;GO:0010043;GO:0010269;GO:0010963;GO:0014075;GO:0019547;GO:0030324;GO:0032496;GO:0032964;GO:0033189;GO:0033197;GO:0042493;GO:0043200;GO:0043434;GO:0046686;GO:0048545;GO:0048678;GO:0051597;GO:0060056;GO:0060135;GO:…	K01476-ko01230 Biosynthesis of amino acids;ko00220 Arginine biosynthesis;ko00330 Arginine and proline metabolism;ko05146 Amoebiasis	KOG2965-Arginase[E]
ENSMUSG00000019139	137.773	68.7112	1.00368	1.00578e-129	7.72265e-128	up	Isyna1	myo-inositol 1-phosphate synthase A1 [Source:MGI Symbol;Acc:MGI:1919030]	GO:0008654;GO:0004512;GO:0006021;GO:0005737;GO:0016853;GO:0006629	K01858-ko00562 Inositol phosphate metabolism;ko00521 Streptomycin biosynthesis	KOG0693-Myo-inositol-1-phosphate synthase[I]
ENSMUSG00000051391	259.251	191.137	0.439746	1.51751e-128	1.16032e-126	-	Ywhag	tyrosine 3-monooxygenase/tryptophan 5-monooxygenase activation protein, gamma polypeptide [Source:MGI Symbol;Acc:MGI:108109]	GO:0055114;GO:0005737;GO:0005622;GO:0003723;GO:0005925;GO:0004497;GO:0016020;GO:0070062;GO:0003779;GO:0019904;GO:0005515;GO:0005829;GO:0005080;GO:0048167;GO:0045664;GO:0043209;GO:0005159;GO:0006605;GO:0030659;GO:0030971;GO:0032869;GO:0031982	K16198-ko04390 Hippo signaling pathway;ko04151 PI3K-Akt signaling pathway;ko04110 Cell cycle;ko04114 Oocyte meiosis;ko05203 Viral carcinogenesis;ko05169 Epstein-Barr virus infection	KOG0841-Multifunctional chaperone (14-3-3 family)[O]
ENSMUSG00000005371	66.1469	114.619	-0.793097	2.91966e-128	2.22318e-126	-	Fbxo11	F-box protein 11 [Source:MGI Symbol;Acc:MGI:2147134]	GO:0008270;GO:0016567;GO:0000151;GO:0046872;GO:0005634;GO:0005829;GO:0005737;GO:0005694;GO:0005730;GO:0007605;GO:0035246;GO:0006464;GO:0016274;GO:0004842	-	KOG1777-Putative Zn-finger protein[R]
ENSMUSG00000028284	35.2637	15.9782	1.14208	3.03209e-128	2.29925e-126	up	Map3k7	mitogen-activated protein kinase kinase kinase 7 [Source:MGI Symbol;Acc:MGI:1346877]	GO:0004672;GO:0005524;GO:0006468;GO:0000287;GO:0007165;GO:0016301;GO:0016310;GO:0004709;GO:0042802;GO:0097110;GO:0000186;GO:0000187;GO:0002726;GO:0007250;GO:0007252;GO:0007254;GO:0032743;GO:0043123;GO:0043507;GO:0043966;GO:0051403;GO:0005634;GO:0005671;GO:0008385;GO:0016020;GO:0016740;GO:0046872;GO:0005886;GO:0005515;GO:0005737;GO:0005622;GO:0006355;GO:0000166;GO:0006351;GO:0004674;GO:0000165;GO:…	K04427-ko04010 MAPK signaling pathway;ko04013 MAPK signaling pathway - fly;ko04310 Wnt signaling pathway;ko04064 NF-kappa B signaling pathway;ko04668 TNF signaling pathway;ko04152 AMPK signaling pathway;ko04214 Apoptosis - fly;ko04520 Adherens junction;ko04620 Toll-like receptor signaling pathway;ko04624 Toll and Imd signaling pathway;ko04621 NOD-like receptor signaling pathway;ko04622 RIG-I-like…	KOG0192-Tyrosine kinase specific for activated (GTP-bound) p21cdc42Hs[T]
ENSMUSG00000023150	164.568	246.631	-0.583673	4.90962e-128	3.70767e-126	-	Ivns1abp	influenza virus NS1A binding protein [Source:MGI Symbol;Acc:MGI:2152389]	GO:0005634;GO:0005829;GO:0005515;GO:0005737;GO:0015629;GO:0005856;GO:2001243	K15046-ko05164 Influenza A	KOG4441-Proteins containing BTB/POZ and Kelch domains, involved in regulatory/signal transduction processes[TR]
ENSMUSG00000059920	11.0009	6.80206	0.693579	8.79043e-128	6.61119e-126	-	4930453N24Rik	RIKEN cDNA 4930453N24 gene [Source:MGI Symbol;Acc:MGI:1914859]	GO:0003674;GO:0008150;GO:0005575;GO:0006915	-	-
ENSMUSG00000058655	273.259	377.709	-0.467009	4.27648e-127	3.20317e-125	-	Eif4b	eukaryotic translation initiation factor 4B [Source:MGI Symbol;Acc:MGI:95304]	GO:0003676;GO:0003723;GO:0006412;GO:0003743;GO:0006413;GO:0005844;GO:0002181;GO:0043024;GO:0001731;GO:0033592;GO:0034057;GO:0097010;GO:0016281;GO:0030425;GO:0043025	K03258-ko03013 RNA transport;ko04151 PI3K-Akt signaling pathway;ko04150 mTOR signaling pathway;ko05205 Proteoglycans in cancer	KOG0118-FOG: RRM domain[R]
ENSMUSG00000020077	211.92	102.427	1.04893	4.93322e-127	3.68006e-125	up	Srgn	serglycin [Source:MGI Symbol;Acc:MGI:97756]	GO:0005794;GO:0005576;GO:0005615;GO:0006915;GO:0031214;GO:0005515;GO:0050710;GO:0005518;GO:0008626;GO:0016485;GO:0030502;GO:0033364;GO:0033371;GO:0033373;GO:0033382;GO:0000139;GO:0042588;GO:0042629	-	-
ENSMUSG00000024393	65.2692	43.9105	0.571834	1.03555e-126	7.6937e-125	-	Prrc2a	proline-rich coiled-coil 2A [Source:MGI Symbol;Acc:MGI:1915467]	GO:0005634;GO:0005737;GO:0003723;GO:0016020;GO:0070062;GO:0030154	-	KOG4817-Unnamed protein[X]
ENSMUSG00000100801	69.9087	25.3415	1.46397	3.86549e-126	2.8603e-124	up	Gm15459	predicted gene 15459 [Source:MGI Symbol;Acc:MGI:3705702]	-	-	-
ENSMUSG00000027398	55.727	10.6677	2.38513	4.74871e-126	3.49974e-124	up	Il1b	interleukin 1 beta [Source:MGI Symbol;Acc:MGI:96543]	GO:0005576;GO:0005615;GO:0005737;GO:0031410;GO:0045944;GO:0005125;GO:0019221;GO:0006954;GO:0006955;GO:0005149;GO:0010628;GO:0045893;GO:0050766;GO:0000187;GO:0001934;GO:0071310;GO:0032496;GO:0097192;GO:0032729;GO:0005829;GO:0005764;GO:0030141;GO:0000165;GO:0008285;GO:0030593;GO:0019904;GO:0005776;GO:0051091;GO:0032611;GO:0032755;GO:0046330;GO:0043491;GO:0035690;GO:0050900;GO:0051781;GO:0043123;GO:…	K04519-ko04010 MAPK signaling pathway;ko04064 NF-kappa B signaling pathway;ko04668 TNF signaling pathway;ko04060 Cytokine-cytokine receptor interaction;ko04640 Hematopoietic cell lineage;ko04620 Toll-like receptor signaling pathway;ko04621 NOD-like receptor signaling pathway;ko04623 Cytosolic DNA-sensing pathway;ko04750 Inflammatory mediator regulation of TRP channels;ko04380 Osteoclast different…	-
ENSMUSG00000025915	67.9065	26.8124	1.34065	1.81304e-125	1.33084e-123	up	Sgk3	serum/glucocorticoid regulated kinase 3 [Source:MGI Symbol;Acc:MGI:2182368]	GO:0004672;GO:0005524;GO:0006468;GO:0016740;GO:0000166;GO:0031410;GO:0016301;GO:0016310;GO:0035091;GO:0004674;GO:0035556;GO:0005768;GO:0005769;GO:0055037;GO:0042127;GO:0015459;GO:2001240;GO:0018105;GO:0017080;GO:0005246;GO:0017081;GO:0001558;GO:0032411	K13304-ko04068 FoxO signaling pathway;ko04151 PI3K-Akt signaling pathway	KOG0598-Ribosomal protein S6 kinase and related proteins[RT]
ENSMUSG00000036197	20.5087	30.4707	-0.571183	2.52502e-125	1.84608e-123	-	Gxylt1	glucoside xylosyltransferase 1 [Source:MGI Symbol;Acc:MGI:2684933]	GO:0016020;GO:0016021;GO:0016740;GO:0016757;GO:0005575;GO:0035252;GO:0016266	-	-
ENSMUSG00000036523	2.26488	9.48744	-2.06659	4.43408e-125	3.22896e-123	down	Greb1	gene regulated by estrogen in breast cancer protein [Source:MGI Symbol;Acc:MGI:2149712]	GO:0016020;GO:0016021;GO:0070062	-	-
ENSMUSG00000033066	41.3886	68.6519	-0.730066	7.47356e-124	5.42084e-122	-	Gas7	growth arrest specific 7 [Source:MGI Symbol;Acc:MGI:1202388]	-	-	KOG0940-Ubiquitin protein ligase RSP5/NEDD4[O]
ENSMUSG00000020010	140.374	72.8857	0.945571	8.08302e-124	5.83982e-122	-	Vnn3	vanin 3 [Source:MGI Symbol;Acc:MGI:1347055]	GO:0016020;GO:0005886;GO:0016787;GO:0016810;GO:0016811;GO:0006807;GO:0031225;GO:0005615;GO:0017159;GO:0015939	K08069-ko00770 Pantothenate and CoA biosynthesis	KOG0806-Carbon-nitrogen hydrolase[E]
ENSMUSG00000022403	424.166	567.038	-0.418815	2.07127e-123	1.49058e-121	-	St13	suppression of tumorigenicity 13 [Source:MGI Symbol;Acc:MGI:1917606]	GO:0005829;GO:0005737;GO:0070062;GO:0046983;GO:0019904;GO:0030544;GO:0032403;GO:0032564;GO:0042802;GO:0051082;GO:0051087;GO:0006457;GO:0051260;GO:0061084;GO:0070389;GO:0043234	-	KOG1308-Hsp70-interacting protein Hip/Transient component of progesterone receptor complexes and an Hsp70-binding protein[OT]
ENSMUSG00000040123	16.1402	4.02363	2.00409	1.52503e-121	1.09319e-119	up	Zmym5	zinc finger, MYM-type 5 [Source:MGI Symbol;Acc:MGI:3041170]	GO:0008270;GO:0046872;GO:0005634;GO:0006355;GO:0005737;GO:0003677;GO:0006351;GO:0006357;GO:0000981;GO:0007010;GO:0007275;GO:0022604;GO:0005654	-	-
ENSMUSG00000039031	39.3314	79.8428	-1.02148	8.95366e-121	6.39333e-119	down	Arhgap18	Rho GTPase activating protein 18 [Source:MGI Symbol;Acc:MGI:1921160]	GO:0005096;GO:0007165;GO:0005829;GO:0005737;GO:0043547;GO:0005886;GO:0016607;GO:0032956;GO:0008360;GO:0045296;GO:0007264;GO:0030833;GO:2000145;GO:0051056	-	KOG2200-Tumour suppressor protein p122-RhoGAP/DLC1[T]
ENSMUSG00000033306	29.0337	46.6061	-0.682789	2.07737e-120	1.47759e-118	-	Lpp	LIM domain containing preferred translocation partner in lipoma [Source:MGI Symbol;Acc:MGI:2441849]	GO:0008270;GO:0046872;GO:0005634;GO:0005829;GO:0005515;GO:0005737;GO:0030054;GO:0005925;GO:0007155	K16676-ko04391 Hippo signaling pathway -fly	KOG1701-Focal adhesion adaptor protein Paxillin and related LIM proteins[T]
ENSMUSG00000032119	4.82133	13.5754	-1.49349	3.24183e-120	2.29694e-118	down	Hinfp	histone H4 transcription factor [Source:MGI Symbol;Acc:MGI:2429620]	GO:0046872;GO:0003677;GO:0005634;GO:0003676;GO:0005654;GO:0005829;GO:0010468;GO:0006355;GO:0003682;GO:0006351;GO:0030054;GO:0006281;GO:0003700;GO:0010628;GO:0045893;GO:0000082;GO:0010629;GO:0045892;GO:0042393;GO:0044212;GO:0019899;GO:0003713;GO:0000978;GO:0001078;GO:0015030;GO:0045184;GO:0000122;GO:0000077;GO:0045445;GO:0001701;GO:0000083	-	KOG3608-Zn finger proteins[R]
ENSMUSG00000018848	697.517	906.073	-0.377398	1.28596e-119	9.07638e-118	-	Rars	arginyl-tRNA synthetase [Source:MGI Symbol;Acc:MGI:1914297]	GO:0005524;GO:0005634;GO:0005654;GO:0005829;GO:0005737;GO:0000166;GO:0016020;GO:0070062;GO:0006412;GO:0004812;GO:0004814;GO:0006418;GO:0006420;GO:0016874;GO:0005739;GO:0045296;GO:0017101;GO:0000049;GO:0034618	K01887-ko00970 Aminoacyl-tRNA biosynthesis	KOG1195-Arginyl-tRNA synthetase[J]
ENSMUSG00000002603	168.773	102.443	0.720273	1.40914e-119	9.90774e-118	-	Tgfb1	transforming growth factor, beta 1 [Source:MGI Symbol;Acc:MGI:98725]	GO:0008083;GO:0005615;GO:0003823;GO:0005634;GO:0009986;GO:0005515;GO:0010468;GO:0005737;GO:0005578;GO:0045944;GO:0005125;GO:0005576;GO:0031012;GO:0010628;GO:0045893;GO:0001934;GO:0010629;GO:0072562;GO:0005160;GO:0016049;GO:0000122;GO:0001933;GO:0045892;GO:0016477;GO:0045216;GO:0000165;GO:0050731;GO:0051897;GO:0007492;GO:0050680;GO:0030308;GO:0006952;GO:0008285;GO:0006874;GO:0007179;GO:0007183;GO:…	K13375-ko04010 MAPK signaling pathway;ko04350 TGF-beta signaling pathway;ko04390 Hippo signaling pathway;ko04068 FoxO signaling pathway;ko04060 Cytokine-cytokine receptor interaction;ko04144 Endocytosis;ko04110 Cell cycle;ko04672 Intestinal immune network for IgA production;ko04380 Osteoclast differentiation;ko05200 Pathways in cancer;ko05205 Proteoglycans in cancer;ko05210 Colorectal cancer;ko05…	KOG3900-Transforming growth factor beta, bone morphogenetic protein and related proteins[T]
ENSMUSG00000044734	3.10631	29.6033	-3.25249	3.97118e-118	2.78149e-116	down	Serpinb1a	serine (or cysteine) peptidase inhibitor, clade B, member 1a [Source:MGI Symbol;Acc:MGI:1913472]	GO:0005615;GO:0005737;GO:0016020;GO:0070062;GO:0010951;GO:0004867;GO:0030414;GO:0010466;GO:0042176	K13963-ko05146 Amoebiasis	KOG2392-Serpin[V]
ENSMUSG00000074622	37.3161	78.064	-1.06486	6.6103e-118	4.61238e-116	down	Mafb	v-maf musculoaponeurotic fibrosarcoma oncogene family, protein B (avian) [Source:MGI Symbol;Acc:MGI:104555]	GO:0005634;GO:0003700;GO:0006355;GO:0003677;GO:0043565;GO:0005515;GO:0006366;GO:0045944;GO:0006351;GO:0042472;GO:0008134;GO:0006357;GO:0005654;GO:0000978;GO:0001077;GO:0007379;GO:0005667;GO:0007585;GO:0048538;GO:0033077;GO:0035284;GO:0045647;GO:0045671;GO:0021571;GO:0021572;GO:0021599	-	KOG4196-bZIP transcription factor MafK[K]
ENSMUSG00000021669	37.2422	54.0327	-0.536893	6.43285e-117	4.47156e-115	-	Col4a3bp	collagen, type IV, alpha 3 (Goodpasture antigen) binding protein [Source:MGI Symbol;Acc:MGI:1915268]	GO:0005794;GO:0016310;GO:0005654;GO:0048471;GO:0005829;GO:0006810;GO:0005737;GO:0008289;GO:0005783;GO:0006869;GO:0005739;GO:0001701;GO:0070273;GO:0000902;GO:0007029;GO:0003007;GO:0008283;GO:0006936;GO:0006672;GO:0007165;GO:0055088;GO:0070584;GO:0034976;GO:0016301;GO:0097001;GO:0035621;GO:0035620	-	KOG1739-Serine/threonine protein kinase GPBP[TV]
ENSMUSG00000096349	46.8921	364.972	-2.96037	1.01454e-116	7.02563e-115	down	Gm22513	predicted gene, 22513 [Source:MGI Symbol;Acc:MGI:5452290]	-	-	-
ENSMUSG00000027806	42.3752	22.9291	0.886042	1.28537e-116	8.86763e-115	-	Tsc22d2	TSC22 domain family, member 2 [Source:MGI Symbol;Acc:MGI:1919283]	GO:0003700;GO:0006355;GO:0005634;GO:0005737;GO:0006970	-	-
ENSMUSG00000016528	161.835	105.004	0.624088	2.44747e-115	1.68215e-113	-	Mapkapk2	MAP kinase-activated protein kinase 2 [Source:MGI Symbol;Acc:MGI:109298]	GO:0004672;GO:0005524;GO:0006468;GO:0016740;GO:0005634;GO:0005654;GO:0005737;GO:0000166;GO:0016301;GO:0016310;GO:0070062;GO:0006974;GO:0004674;GO:0005813;GO:0005515;GO:0048839;GO:0006954;GO:0004871;GO:0034097;GO:0018105;GO:0005516;GO:0032680;GO:0032496;GO:0031572;GO:0035924;GO:0048010;GO:0004683;GO:0009931;GO:0046777;GO:0048255;GO:0042535;GO:0002224;GO:0070935;GO:0006950;GO:0032675;GO:0038066;GO:…	K04443-ko04010 MAPK signaling pathway;ko04370 VEGF signaling pathway;ko04722 Neurotrophin signaling pathway;ko05203 Viral carcinogenesis	KOG0604-MAP kinase-activated protein kinase 2[T]
ENSMUSG00000018171	209.249	385.768	-0.882509	3.54621e-115	2.42823e-113	-	Vmp1	vacuole membrane protein 1 [Source:MGI Symbol;Acc:MGI:1923159]	GO:0016020;GO:0016021;GO:0003674;GO:0005886;GO:0006914;GO:0016337;GO:0007155;GO:0005730;GO:0005783;GO:0033116;GO:0000421;GO:0007030;GO:0007566;GO:0005773;GO:0005774;GO:0006887;GO:0000407;GO:0034329;GO:0007029	-	KOG1109-Vacuole membrane protein VMP1[R]
ENSMUSG00000019132	816.732	1008.93	-0.304894	3.64699e-115	2.48795e-113	-	BC005537	cDNA sequence BC005537 [Source:MGI Symbol;Acc:MGI:2441726]	GO:0003674;GO:0008150;GO:0005622	-	-
ENSMUSG00000074643	44.622	18.3254	1.28391	1.62345e-113	1.10341e-111	up	Cpne1	copine I [Source:MGI Symbol;Acc:MGI:2386621]	GO:0016020;GO:0005886;GO:0005634;GO:0005654;GO:0005829;GO:0005737;GO:0006355;GO:0042803;GO:0006351;GO:0070062;GO:0031965;GO:0010629;GO:0043392;GO:0004175;GO:0051897;GO:0005509;GO:0005515;GO:0030154;GO:0006508;GO:0071277;GO:0001786;GO:0043122;GO:1901223;GO:0051059;GO:0045666;GO:1990138;GO:1903265	-	KOG1327-Copine[T]
ENSMUSG00000024679	225.331	368.44	-0.709384	1.84454e-113	1.24904e-111	-	Ms4a6d	membrane-spanning 4-domains, subfamily A, member 6D [Source:MGI Symbol;Acc:MGI:1916024]	GO:0016020;GO:0016021	-	-
ENSMUSG00000025968	264.91	381.349	-0.525608	1.95325e-113	1.31779e-111	-	Ndufs1	NADH dehydrogenase (ubiquinone) Fe-S protein 1 [Source:MGI Symbol;Acc:MGI:2443241]	GO:0016020;GO:0046872;GO:0008137;GO:0009055;GO:0051536;GO:0042773;GO:0055114;GO:0016491;GO:0016651;GO:0005739;GO:0005743;GO:0051539;GO:0070469;GO:0072593;GO:0045333;GO:0046034;GO:0051537;GO:0051881;GO:0005758;GO:0008637;GO:0043209;GO:0005747;GO:0003954	K03934-ko00190 Oxidative phosphorylation;ko05010 Alzheimer's disease;ko05012 Parkinson's disease;ko05016 Huntington's disease;ko04932 Non-alcoholic fatty liver disease (NAFLD)	KOG2282-NADH-ubiquinone oxidoreductase, NDUFS1/75 kDa subunit[C]
ENSMUSG00000026083	118.023	162.89	-0.464824	1.9853e-113	1.33452e-111	-	Eif5b	eukaryotic translation initiation factor 5B [Source:MGI Symbol;Acc:MGI:2441772]	GO:0046872;GO:0016787;GO:0005737;GO:0000166;GO:0003723;GO:0003924;GO:0005525;GO:0006412;GO:0003743;GO:0006413;GO:0006446	K03243-ko03013 RNA transport	KOG1144-Translation initiation factor 5B (eIF-5B)[J]
ENSMUSG00000031696	702.532	878.388	-0.322294	1.36333e-112	9.1308e-111	-	Vps35	VPS35 retromer complex component [Source:MGI Symbol;Acc:MGI:1890467]	GO:0016020;GO:0005829;GO:0005515;GO:0006810;GO:0015031;GO:0005737;GO:0008565;GO:0070062;GO:0005765;GO:0010008;GO:0016021;GO:0005886;GO:0010628;GO:0005768;GO:0005769;GO:0005739;GO:0005764;GO:0030904;GO:1990126;GO:0014069;GO:0032268;GO:0010821;GO:0005770;GO:0031647;GO:0042147;GO:0043653;GO:0090141;GO:0043025;GO:0048471;GO:1901215;GO:0032463;GO:1903364;GO:0060161;GO:0045056;GO:0030906;GO:0097422;GO:…	K18468-ko04144 Endocytosis	KOG1107-Membrane coat complex Retromer, subunit VPS35[U]
ENSMUSG00000020664	384.235	530.499	-0.465361	7.66939e-112	5.11785e-110	-	Dld	dihydrolipoamide dehydrogenase [Source:MGI Symbol;Acc:MGI:107450]	GO:0005654;GO:0031410;GO:0055114;GO:0016491;GO:0050660;GO:0005739;GO:0045454;GO:0016668;GO:0005759;GO:0043159;GO:0005929;GO:0042995;GO:0042391;GO:0007369;GO:0006508;GO:0048240;GO:0001669;GO:0031514;GO:0043209;GO:0034604;GO:0004148;GO:0043544;GO:0051287;GO:0006086;GO:0006103;GO:0006120;GO:0007568;GO:0009106;GO:0051068;GO:0061732;GO:0045252;GO:0045254	K00382-ko01200 Carbon metabolism;ko00010 Glycolysis / Gluconeogenesis;ko00020 Citrate cycle (TCA cycle);ko00620 Pyruvate metabolism;ko00630 Glyoxylate and dicarboxylate metabolism;ko00640 Propanoate metabolism;ko00260 Glycine, serine and threonine metabolism;ko00280 Valine, leucine and isoleucine degradation	KOG1335-Dihydrolipoamide dehydrogenase[C]
ENSMUSG00000001440	262.82	345.221	-0.393447	1.1588e-111	7.70477e-110	-	Kpnb1	karyopherin (importin) beta 1 [Source:MGI Symbol;Acc:MGI:107532]	GO:0005634;GO:0005654;GO:0043234;GO:0005829;GO:0005515;GO:0006810;GO:0015031;GO:0005737;GO:0003723;GO:0006886;GO:0016020;GO:0070062;GO:0031965;GO:0008536;GO:0019904;GO:0019899;GO:0090307;GO:0008139;GO:0006607;GO:0006606;GO:0045184;GO:0005635;GO:0007080;GO:0008565;GO:0051879;GO:0030953;GO:0071782;GO:0000060;GO:0006610;GO:0007079;GO:0031291;GO:0040001;GO:0034399	K14293-ko03013 RNA transport	KOG1241-Karyopherin (importin) beta 1[YU]
ENSMUSG00000026357	26.311	72.217	-1.45667	1.36669e-111	9.05417e-110	down	Rgs18	regulator of G-protein signaling 18 [Source:MGI Symbol;Acc:MGI:1927498]	GO:0005737;GO:0043547;GO:0005886;GO:0007186;GO:0005096;GO:0009968;GO:0008277	-	KOG3589-G protein signaling regulators[T]
ENSMUSG00000026615	303.306	395.606	-0.38329	9.96229e-111	6.57619e-109	-	Eprs	glutamyl-prolyl-tRNA synthetase [Source:MGI Symbol;Acc:MGI:97838]	GO:0005524;GO:0003824;GO:0008152;GO:0005737;GO:0006412;GO:0000166;GO:0016020;GO:0004812;GO:0006418;GO:0017101;GO:0016874;GO:0071346;GO:0003723;GO:0016876;GO:0043039;GO:0030529;GO:0017148;GO:0004827;GO:0006433;GO:0006417;GO:0051020;GO:0097452;GO:0035613;GO:0004818;GO:0006424	K14163-ko00860 Porphyrin and chlorophyll metabolism;ko00970 Aminoacyl-tRNA biosynthesis	KOG1147-Glutamyl-tRNA synthetase[J]
ENSMUSG00000020719	800.952	998.741	-0.318394	1.2632e-110	8.30861e-109	-	Ddx5	DEAD (Asp-Glu-Ala-Asp) box polypeptide 5 [Source:MGI Symbol;Acc:MGI:105037]	GO:0005524;GO:0016787;GO:0003676;GO:0000166;GO:0004386;GO:0003713;GO:0003723;GO:0003724;GO:0003730;GO:0004004;GO:0005516;GO:0019899;GO:0030331;GO:0035500;GO:0036002;GO:0043021;GO:0046332;GO:0048306;GO:0050681;GO:0070412;GO:0070878;GO:0000122;GO:0000380;GO:0000381;GO:0000956;GO:0001837;GO:0006357;GO:0009299;GO:0030509;GO:0030520;GO:0030521;GO:0033148;GO:0043517;GO:0045069;GO:0045944;GO:0060765;GO:…	K12823-ko03040 Spliceosome;ko05202 Transcriptional misregulation in cancers;ko05205 Proteoglycans in cancer	KOG0331-ATP-dependent RNA helicase[A]
ENSMUSG00000030148	59.0591	133.221	-1.17359	1.88182e-110	1.23333e-108	down	Clec4a2	C-type lectin domain family 4, member a2 [Source:MGI Symbol;Acc:MGI:1349412]	GO:0016020;GO:0016021;GO:0030246;GO:0002376;GO:0045087;GO:0002250	-	-
ENSMUSG00000046245	387.926	294.844	0.395831	2.00784e-110	1.31124e-108	-	Pilra	paired immunoglobin-like type 2 receptor alpha [Source:MGI Symbol;Acc:MGI:2450529]	GO:0016020;GO:0016021;GO:0005515;GO:0070062;GO:0007165;GO:0007169;GO:0042288	K15411-ko05168 Herpes simplex infection	-
ENSMUSG00000020523	58.0168	37.6266	0.624716	2.67279e-110	1.7393e-108	-	Fam114a2	family with sequence similarity 114, member A2 [Source:MGI Symbol;Acc:MGI:1917629]	GO:0003674;GO:0008150;GO:0005575	-	-
ENSMUSG00000029863	7.17968	21.3211	-1.57029	7.96819e-110	5.16693e-108	down	Casp2	caspase 2 [Source:MGI Symbol;Acc:MGI:97295]	GO:0016787;GO:0005634;GO:0005515;GO:0005737;GO:0004197;GO:0008233;GO:0008234;GO:0006508;GO:0042981;GO:0043066;GO:0097192;GO:0006915;GO:0016485;GO:0042802;GO:0019904;GO:0043065;GO:2001235;GO:0097190;GO:0097200;GO:0097194;GO:0006977;GO:0097153;GO:0035234;GO:0001554;GO:0003407;GO:0007420;GO:0007568;GO:0043525;GO:0071260;GO:0005739;GO:0016020	K02186-ko04210 Apoptosis	KOG3573-Caspase, apoptotic cysteine protease[D]
ENSMUSG00000101249	4599.92	3974.37	0.210882	8.00077e-110	5.16979e-108	-	Gm29216	predicted gene 29216 [Source:MGI Symbol;Acc:MGI:5579922]	-	-	-
ENSMUSG00000021665	320.062	226.691	0.497623	1.07295e-109	6.90864e-108	-	Hexb	hexosaminidase B [Source:MGI Symbol;Acc:MGI:96074]	GO:0005615;GO:0016787;GO:0016798;GO:0008152;GO:0007338;GO:0042803;GO:0046982;GO:0004553;GO:0005975;GO:0016020;GO:0070062;GO:0019953;GO:0005764;GO:0007605;GO:0007626;GO:0006874;GO:0050885;GO:0001501;GO:0008360;GO:0045944;GO:0001669;GO:0007040;GO:0030203;GO:0048477;GO:0050905;GO:0042582;GO:0009313;GO:0004563;GO:0042552;GO:0006687;GO:0043615;GO:0007341;GO:0008375;GO:0006689;GO:0008049;GO:0008654;GO:…	K12373-ko00520 Amino sugar and nucleotide sugar metabolism;ko00513 Various types of N-glycan biosynthesis;ko00531 Glycosaminoglycan degradation;ko00603 Glycosphingolipid biosynthesis - globo series;ko00604 Glycosphingolipid biosynthesis - ganglio series;ko00511 Other glycan degradation;ko04142 Lysosome	KOG2499-Beta-N-acetylhexosaminidase[G]
ENSMUSG00000029014	283.614	404.735	-0.513049	2.22397e-109	1.42699e-107	-	Dnajc2	DnaJ heat shock protein family (Hsp40) member C2 [Source:MGI Symbol;Acc:MGI:99470]	GO:0003677;GO:0005634;GO:0005829;GO:0005515;GO:0005737;GO:0006355;GO:0003723;GO:0003682;GO:0006351;GO:0016569;GO:0031965;GO:0045893;GO:0042393;GO:0043130;GO:0006260;GO:0030544;GO:2000279	-	KOG0724-Zuotin and related molecular chaperones (DnaJ superfamily), contains DNA-binding domains[O]
ENSMUSG00000112508	602.118	772.054	-0.358655	9.08863e-108	5.81134e-106	-	2025-09-02	septin 2 [Source:MGI Symbol;Acc:MGI:97298]	GO:0016020;GO:0005886;GO:0005634;GO:0005829;GO:0009986;GO:0015630;GO:0005515;GO:0005737;GO:0000166;GO:0005694;GO:0007049;GO:0070062;GO:0005525;GO:0003924;GO:0005856;GO:0050790;GO:0005730;GO:0051301;GO:0045202;GO:0042802;GO:0005876;GO:0005938;GO:0007224;GO:0042995;GO:0060170;GO:0097730;GO:0060271;GO:0007283;GO:0030154;GO:0005930;GO:0005819;GO:0030496;GO:0032154;GO:0032391;GO:0045296;GO:0000775;GO:…	K16942-ko05100 Bacterial invasion of epithelial cells	KOG2655-Septin family protein (P-loop GTPase)[DZU]
ENSMUSG00000079227	1.19283	7.48391	-2.6494	2.88359e-107	1.83739e-105	down	Ccr5	chemokine (C-C motif) receptor 5 [Source:MGI Symbol;Acc:MGI:107182]	GO:0016020;GO:0016021;GO:0009897;GO:0005886;GO:0009986;GO:0007186;GO:0004871;GO:0004930;GO:0007165;GO:0003779;GO:0006954;GO:0006955;GO:0005768;GO:0004950;GO:0006935;GO:0070098;GO:0006952;GO:0016493;GO:0006816;GO:0014808;GO:0019722;GO:0019957;GO:0007267;GO:0070723;GO:2000110;GO:0071791	K04180-ko04060 Cytokine-cytokine receptor interaction;ko04144 Endocytosis;ko04062 Chemokine signaling pathway;ko05203 Viral carcinogenesis;ko05145 Toxoplasmosis	KOG3656-FOG: 7 transmembrane receptor[R]
ENSMUSG00000029767	213.707	150.096	0.509752	5.68108e-107	3.60739e-105	-	Calu	calumenin [Source:MGI Symbol;Acc:MGI:1097158]	GO:0005509;GO:0016020;GO:0005794;GO:0046872;GO:0005576;GO:0005783;GO:0005789;GO:0016529;GO:0042470;GO:0033018;GO:0002576;GO:0005788	-	KOG4223-Reticulocalbin, calumenin, DNA supercoiling factor, and related Ca2+-binding proteins of the CREC family (EF-Hand protein superfamily)[TU]
ENSMUSG00000035572	12.9477	17.1052	-0.401733	1.76798e-106	1.11877e-104	-	Dcaf10	DDB1 and CUL4 associated factor 10 [Source:MGI Symbol;Acc:MGI:2140179]	GO:0003674;GO:0008150;GO:0016567;GO:0080008	-	KOG4155-FOG: WD40 repeat[R]
ENSMUSG00000022901	194.54	133.628	0.541847	1.98603e-106	1.25243e-104	-	Cd86	CD86 antigen [Source:MGI Symbol;Acc:MGI:101773]	GO:0016020;GO:0016021;GO:0009897;GO:0005886;GO:0009986;GO:0070062;GO:0043231;GO:0002376;GO:0071222;GO:0002250;GO:0051607;GO:0042113;GO:0042102;GO:0005102;GO:0001878;GO:0002224;GO:0002309;GO:0002668;GO:0007568;GO:0032496;GO:0034138;GO:0034341;GO:0042104;GO:0042493;GO:0043011;GO:0071248;GO:0071345	K05413-ko04514 Cell adhesion molecules (CAMs);ko04620 Toll-like receptor signaling pathway;ko04672 Intestinal immune network for IgA production;ko05202 Transcriptional misregulation in cancers;ko05322 Systemic lupus erythematosus;ko05323 Rheumatoid arthritis;ko05320 Autoimmune thyroid disease;ko05330 Allograft rejection;ko05332 Graft-versus-host disease;ko05416 Viral myocarditis;ko04940 Type I di…	-
ENSMUSG00000038375	35.5125	17.0432	1.05913	4.17901e-106	2.62633e-104	up	Trp53inp2	transformation related protein 53 inducible nuclear protein 2 [Source:MGI Symbol;Acc:MGI:1915978]	GO:0045893;GO:0010508;GO:0005634;GO:0005829;GO:0006914;GO:0005737;GO:0006355;GO:0031410;GO:0006351;GO:0001649;GO:0000045;GO:0005776;GO:0006511;GO:0016236;GO:0001894;GO:0016605;GO:0043130;GO:1903828	-	-
ENSMUSG00000069892	26.2681	51.7768	-0.978993	1.83338e-105	1.14827e-103	-	9930111J21Rik2	RIKEN cDNA 9930111J21 gene 2 [Source:MGI Symbol;Acc:MGI:3711310]	GO:0016020;GO:0003674;GO:0008150;GO:0005575;GO:0005525	-	-
ENSMUSG00000062014	304.095	402.805	-0.405561	4.81897e-105	3.00792e-103	-	Gmfb	glia maturation factor, beta [Source:MGI Symbol;Acc:MGI:1927133]	GO:0005622;GO:0003779;GO:0008083;GO:0007626;GO:0071933;GO:0034316;GO:0007612	-	KOG1736-Glia maturation factor beta[W]
ENSMUSG00000027433	138.913	208.453	-0.585543	7.55731e-105	4.70116e-103	-	Xrn2	5'-3' exoribonuclease 2 [Source:MGI Symbol;Acc:MGI:894687]	GO:0005634;GO:0046872;GO:0016787;GO:0003677;GO:0003676;GO:0005515;GO:0004527;GO:0006355;GO:0003723;GO:0016020;GO:0006351;GO:0006281;GO:0005730;GO:0006139;GO:0090503;GO:0006397;GO:0004518;GO:0006310;GO:0007283;GO:0016235;GO:0001147;GO:0006353;GO:0016049;GO:0000175;GO:0007017;GO:0008409;GO:0016070;GO:0004534;GO:0000738;GO:0021766;GO:0030182;GO:0060041	K12619-ko03008 Ribosome biogenesis in eukaryotes;ko03018 RNA degradation	KOG2044-5'-3' exonuclease HKE1/RAT1[LA]
ENSMUSG00000027522	5.73344	20.3233	-1.82566	1.1734e-104	7.27467e-103	down	Stx16	syntaxin 16 [Source:MGI Symbol;Acc:MGI:1923396]	GO:0016020;GO:0006886;GO:0016192;GO:0031201;GO:0016021;GO:0000139;GO:0005794;GO:0048471;GO:0005829;GO:0005515;GO:0005737;GO:0006810;GO:0015031;GO:0005925;GO:0043231;GO:0005484;GO:0005783;GO:0005802;GO:0000149;GO:0042147;GO:0048278;GO:0019905;GO:0006906;GO:0090161;GO:0031985;GO:0061025	K08489-ko04130 SNARE interactions in vesicular transport	KOG0809-SNARE protein TLG2/Syntaxin 16[U]
ENSMUSG00000112023	160.173	257.709	-0.686114	1.61193e-104	9.95977e-103	-	Lilr4b	leukocyte immunoglobulin-like receptor, subfamily B, member 4B [Source:MGI Symbol;Acc:MGI:102702]	GO:0016020;GO:0016021;GO:0070062	-	-
ENSMUSG00000099398	26.7386	56.2607	-1.0732	3.07993e-104	1.89664e-102	down	Ms4a14	membrane-spanning 4-domains, subfamily A, member 14 [Source:MGI Symbol;Acc:MGI:2686122]	GO:0016020;GO:0016021;GO:0003674;GO:0008150;GO:0005575	-	-
ENSMUSG00000031093	142.714	200.375	-0.489573	4.50039e-104	2.7621e-102	-	Dock11	dedicator of cytokinesis 11 [Source:MGI Symbol;Acc:MGI:1923224]	GO:0005575;GO:0005622;GO:0005085;GO:0007264;GO:0017048;GO:0043547;GO:0005089;GO:0001782;GO:0002315;GO:0051491	-	KOG1997-PH domain-containing protein[T]
ENSMUSG00000039783	12.0914	41.3891	-1.77527	1.21539e-103	7.43456e-102	down	Kmo	kynurenine 3-monooxygenase (kynurenine 3-hydroxylase) [Source:MGI Symbol;Acc:MGI:2138151]	GO:0055114;GO:0016491;GO:0071949;GO:0016020;GO:0016021;GO:0004497;GO:0070062;GO:0005739;GO:0005743;GO:0050660;GO:0016174;GO:0006569;GO:0009435;GO:0019363;GO:0005741;GO:0009651;GO:0070189;GO:0019674;GO:0004502;GO:0019441;GO:0019805;GO:0044550	K00486-ko00380 Tryptophan metabolism	KOG2614-Kynurenine 3-monooxygenase and related flavoprotein monooxygenases[CR]
ENSMUSG00000025220	219.339	174.541	0.329599	1.24831e-103	7.61053e-102	-	Mgea5	meningioma expressed antigen 5 (hyaluronidase) [Source:MGI Symbol;Acc:MGI:1932139]	GO:0016787;GO:0005634;GO:0016798;GO:0008152;GO:0005829;GO:0005737;GO:0016020;GO:0005515;GO:0004563;GO:0006044;GO:0006517;GO:0016231;GO:0102166;GO:0102167;GO:0102571;GO:0009100	K15719-ko04931 Insulin resistance	KOG3698-Hyaluronoglucosaminidase[O]
ENSMUSG00000033220	163.057	111.416	0.549421	1.5507e-103	9.42283e-102	-	Rac2	RAS-related C3 botulinum substrate 2 [Source:MGI Symbol;Acc:MGI:97846]	GO:0016020;GO:0005622;GO:0005829;GO:0005737;GO:0000166;GO:0005925;GO:0007264;GO:0007015;GO:0030027;GO:0070062;GO:0003924;GO:0005525;GO:0007186;GO:0045859;GO:0010592;GO:0008284;GO:1903955;GO:0005635;GO:0030036;GO:0006935;GO:0005884;GO:0090023;GO:1902622;GO:0030031;GO:0060263;GO:0019887;GO:0010810;GO:0042129;GO:0043304;GO:0045453;GO:0060753;GO:0071593	K07860-ko04014 Ras signaling pathway;ko04015 Rap1 signaling pathway;ko04010 MAPK signaling pathway;ko04310 Wnt signaling pathway;ko04370 VEGF signaling pathway;ko04071 Sphingolipid signaling pathway;ko04024 cAMP signaling pathway;ko04810 Regulation of actin cytoskeleton;ko04510 Focal adhesion;ko04520 Adherens junction;ko04650 Natural killer cell mediated cytotoxicity;ko04662 B cell receptor signa…	KOG0393-Ras-related small GTPase, Rho type[R]
ENSMUSG00000040522	30.6062	69.6414	-1.18612	8.81831e-103	5.34075e-101	down	Tlr8	toll-like receptor 8 [Source:MGI Symbol;Acc:MGI:2176887]	GO:0016020;GO:0016021;GO:0009897;GO:0003677;GO:0007165;GO:0005622;GO:0051607;GO:0001932;GO:0006954;GO:0002376;GO:0002755;GO:0045087;GO:0050707;GO:0003725;GO:0050718;GO:0005887;GO:0005515;GO:0003727;GO:0034158;GO:0045089;GO:0009615;GO:0004872;GO:0045078;GO:2000778;GO:0007249;GO:0045416;GO:2001183;GO:0045356;GO:0045359;GO:0008144;GO:0001774;GO:0002224;GO:0071260	K10170-ko04620 Toll-like receptor signaling pathway	KOG4641-FOG: Toll/interleukin receptor and related proteins containing LRR and TIR repeats[T]
ENSMUSG00000020806	37.0254	15.8112	1.22757	1.0819e-102	6.53088e-101	up	Rhbdf2	rhomboid 5 homolog 2 [Source:MGI Symbol;Acc:MGI:2442473]	GO:0016020;GO:0016021;GO:0006508;GO:0006810;GO:0015031;GO:0005886;GO:0005783;GO:0005789;GO:0042058;GO:0050709	-	KOG2290-Rhomboid family proteins[T]
ENSMUSG00000089824	0.0001	8.08648	-16.3032	1.30328e-102	7.84147e-101	down	Rbm12	RNA binding motif protein 12 [Source:MGI Symbol;Acc:MGI:1922960]	GO:0008150;GO:0005634;GO:0003676;GO:0005654;GO:0003723	-	KOG4307-RNA binding protein RBM12/SWAN[R]
ENSMUSG00000027399	82.8305	38.3236	1.11193	3.45759e-102	2.07354e-100	up	Il1a	interleukin 1 alpha [Source:MGI Symbol;Acc:MGI:96542]	GO:0005576;GO:0005615;GO:0005829;GO:0005737;GO:0045944;GO:0005125;GO:0006954;GO:0006955;GO:0034605;GO:0005149;GO:0010628;GO:0097192;GO:0019221;GO:0008285;GO:0032755;GO:0050714;GO:0051781;GO:0050715;GO:0005507;GO:0010575;GO:0045766;GO:0045840;GO:0001660;GO:0002248;GO:0035234;GO:0045086;GO:0046688;GO:0070498;GO:0071639;GO:2000391	K04383-ko04010 MAPK signaling pathway;ko04060 Cytokine-cytokine receptor interaction;ko04640 Hematopoietic cell lineage;ko04380 Osteoclast differentiation;ko05323 Rheumatoid arthritis;ko05321 Inflammatiory bowel disease (IBD);ko05332 Graft-versus-host disease;ko05020 Prion diseases;ko04940 Type I diabetes mellitus;ko04932 Non-alcoholic fatty liver disease (NAFLD);ko04933 AGE-RAGE signaling pathwa…	-
ENSMUSG00000020982	129.813	191.146	-0.558241	4.10312e-102	2.45265e-100	-	Nemf	nuclear export mediator factor [Source:MGI Symbol;Acc:MGI:1918305]	GO:0003674;GO:0005634;GO:0051168	-	KOG2030-Predicted RNA-binding protein[R]
ENSMUSG00000091736	0.010635	15.6757	-10.5255	4.58834e-102	2.73378e-100	down	Yy2	Yy2 transcription factor [Source:MGI Symbol;Acc:MGI:3837947]	GO:0046872;GO:0008150;GO:0003677;GO:0005634;GO:0003676;GO:0006355;GO:0006351	-	KOG1721-FOG: Zn-finger[R]
ENSMUSG00000007891	898.275	766.567	0.228744	5.89104e-102	3.49859e-100	-	Ctsd	cathepsin D [Source:MGI Symbol;Acc:MGI:88562]	GO:0005615;GO:0016787;GO:0008233;GO:0006508;GO:0005576;GO:0070062;GO:0031012;GO:0005739;GO:0004190;GO:0005764;GO:0045121;GO:0000045;GO:0030163;GO:0042470	K01379-ko04071 Sphingolipid signaling pathway;ko04142 Lysosome;ko04210 Apoptosis;ko05152 Tuberculosis	KOG1339-Aspartyl protease[O]
ENSMUSG00000027423	301.021	426.842	-0.503838	7.0823e-102	4.19249e-100	-	Snx5	sorting nexin 5 [Source:MGI Symbol;Acc:MGI:1916428]	GO:0016020;GO:0005886;GO:0006810;GO:0015031;GO:0005737;GO:0030659;GO:0031410;GO:0006886;GO:0035091;GO:0008289;GO:0031901;GO:0005768;GO:0005769;GO:0005829;GO:0034452;GO:0042995;GO:0006897;GO:0030904;GO:0045296;GO:0001726;GO:0031234;GO:0042147;GO:0001891;GO:0006907;GO:0031313;GO:0097422;GO:0019898;GO:0016050;GO:0070685	K17920-ko04144 Endocytosis	KOG1660-Sorting nexin SNX6/TFAF2, contains PX domain[V]
ENSMUSG00000027810	463.007	548.023	-0.243202	8.1785e-102	4.82584e-100	-	Eif2a	eukaryotic translation initiation factor 2A [Source:MGI Symbol;Acc:MGI:1098684]	GO:0005615;GO:0005737;GO:0006412;GO:0043022;GO:0072562;GO:0003743;GO:0006413;GO:0000049;GO:0045296;GO:0032933;GO:0003729;GO:0022627;GO:0006417;GO:0006468;GO:0009967;GO:0042255;GO:0005850;GO:1990928	-	KOG2315-Predicted translation initiation factor related to eIF-3a[J]
ENSMUSG00000004980	323.779	481.384	-0.57218	1.31907e-101	7.75842e-100	-	Hnrnpa2b1	heterogeneous nuclear ribonucleoprotein A2/B1 [Source:MGI Symbol;Acc:MGI:104819]	GO:0005634;GO:0003676;GO:0005654;GO:0005737;GO:0006810;GO:0003723;GO:0005576;GO:0016020;GO:0070062;GO:0000122;GO:0030529;GO:0006397;GO:0008380;GO:0051028;GO:0005681;GO:0071013;GO:0006406;GO:1990247;GO:0097157;GO:0003730;GO:0043047;GO:0035198;GO:0000398;GO:0031053;GO:0048025;GO:0050658;GO:1990428	-	KOG0118-FOG: RRM domain[R]
ENSMUSG00000030793	11.8145	34.1243	-1.53024	2.5266e-101	1.48133e-99	down	Pycard	PYD and CARD domain containing [Source:MGI Symbol;Acc:MGI:1931465]	GO:0005634;GO:0005829;GO:0005515;GO:0005737;GO:0042803;GO:0006954;GO:0005576;GO:0042981;GO:0005739;GO:0002376;GO:0045087;GO:0005730;GO:0005783;GO:0071222;GO:0006915;GO:0032090;GO:0043280;GO:0050718;GO:0042802;GO:0043124;GO:0051091;GO:0019899;GO:0006919;GO:0032611;GO:0072558;GO:0032760;GO:0046330;GO:0051607;GO:0043087;GO:0002020;GO:0032088;GO:0032688;GO:0042771;GO:0032755;GO:0043065;GO:0070374;GO:…	K12799-ko04621 NOD-like receptor signaling pathway;ko04623 Cytosolic DNA-sensing pathway;ko05132 Salmonella infection;ko05133 Pertussis;ko05134 Legionellosis;ko05164 Influenza A	-
ENSMUSG00000089417	34.6904	187.148	-2.43157	2.96346e-101	1.73193e-99	down	Gm22009	predicted gene, 22009 [Source:MGI Symbol;Acc:MGI:5451786]	-	-	-
ENSMUSG00000025862	218.764	288.813	-0.400759	9.6967e-101	5.64902e-99	-	Stag2	stromal antigen 2 [Source:MGI Symbol;Acc:MGI:1098583]	GO:0007062;GO:0032876;GO:0000785;GO:0016020;GO:0005634;GO:0006366;GO:0045944;GO:0005694;GO:0003682;GO:0001228;GO:0007049;GO:0051301;GO:0019827;GO:0005654;GO:0051321;GO:0000775;GO:0007059	K06671-ko04110 Cell cycle;ko04111 Cell cycle - yeast;ko04113 Meiosis - yeast	KOG2011-Sister chromatid cohesion complex Cohesin, subunit STAG/IRR1/SCC3[D]
ENSMUSG00000072847	3.90013	23.7249	-2.60481	1.38088e-100	8.01917e-99	down	A530017D24Rik	RIKEN cDNA A530017D24 gene [Source:MGI Symbol;Acc:MGI:2144320]	-	-	-
ENSMUSG00000048279	46.7963	34.7589	0.429012	2.00751e-100	1.16214e-98	-	Sacs	sacsin [Source:MGI Symbol;Acc:MGI:1354724]	-	-	-
ENSMUSG00000039005	83.2004	132.295	-0.669095	3.92681e-100	2.26606e-98	-	Tlr4	toll-like receptor 4 [Source:MGI Symbol;Acc:MGI:96824]	GO:0016020;GO:0016021;GO:0009897;GO:0005886;GO:0048471;GO:0007165;GO:0009986;GO:0005515;GO:0005737;GO:0004888;GO:0005887;GO:0010628;GO:0002376;GO:0002755;GO:0045087;GO:0050707;GO:0030890;GO:0071222;GO:0032496;GO:0006954;GO:0050671;GO:0032760;GO:0050829;GO:0032755;GO:0032874;GO:0046330;GO:0001875;GO:0031663;GO:0034142;GO:0042116;GO:0046696;GO:0043123;GO:0045429;GO:0070374;GO:0032733;GO:0051092;GO:…	K10160-ko04064 NF-kappa B signaling pathway;ko04066 HIF-1 signaling pathway;ko04151 PI3K-Akt signaling pathway;ko04145 Phagosome;ko04620 Toll-like receptor signaling pathway;ko05205 Proteoglycans in cancer;ko05323 Rheumatoid arthritis;ko05321 Inflammatiory bowel disease (IBD);ko05130 Pathogenic Escherichia coli infection;ko05132 Salmonella infection;ko05133 Pertussis;ko05134 Legionellosis;ko05152…	KOG4641-FOG: Toll/interleukin receptor and related proteins containing LRR and TIR repeats[T]
ENSMUSG00000061232	99.924	46.1915	1.1132	6.75993e-100	3.88876e-98	up	H2-K1	histocompatibility 2, K1, K region [Source:MGI Symbol;Acc:MGI:95904]	GO:0016020;GO:0016021;GO:0006955;GO:0002376;GO:0019882;GO:0002474;GO:0042612;GO:0009897;GO:0005794;GO:0009986;GO:0003723;GO:0070062;GO:0042742;GO:0042605;GO:0005783;GO:0005515;GO:0048839;GO:0005102;GO:0042608;GO:0070971;GO:0030881;GO:0046977;GO:0005797;GO:0010977;GO:0001916;GO:0030670;GO:0071556;GO:0002485;GO:0042590	K06751-ko04514 Cell adhesion molecules (CAMs);ko04144 Endocytosis;ko04145 Phagosome;ko04650 Natural killer cell mediated cytotoxicity;ko04612 Antigen processing and presentation;ko05203 Viral carcinogenesis;ko05320 Autoimmune thyroid disease;ko05330 Allograft rejection;ko05332 Graft-versus-host disease;ko05416 Viral myocarditis;ko04940 Type I diabetes mellitus;ko05166 HTLV-I infection;ko05168 Her…	-
ENSMUSG00000031555	98.8823	65.3961	0.596507	4.10343e-99	2.35319e-97	-	Adam9	a disintegrin and metallopeptidase domain 9 (meltrin gamma) [Source:MGI Symbol;Acc:MGI:105376]	GO:0016020;GO:0016021;GO:0046872;GO:0006508;GO:0008237;GO:0004222;GO:0005178;GO:0005518;GO:0017124;GO:0043236;GO:0000186;GO:0006509;GO:0007155;GO:0007160;GO:0007179;GO:0010042;GO:0030216;GO:0033627;GO:0033630;GO:0033631;GO:0034241;GO:0034612;GO:0034616;GO:0042117;GO:0042542;GO:0050714;GO:0051549;GO:0051592;GO:0071222;GO:0005925;GO:0009986;GO:0016323;GO:0070062;GO:0005615;GO:0005886;GO:0016787;GO:…	-	KOG3607-Meltrins, fertilins and related Zn-dependent metalloproteinases of the ADAMs family[O]
ENSMUSG00000110277	5.5095	27.67	-2.32833	5.61037e-99	3.20735e-97	down	Gm45871	predicted gene 45871 [Source:MGI Symbol;Acc:MGI:5804986]	GO:0006355;GO:0046872;GO:0005622;GO:0003676	-	-
ENSMUSG00000022295	274.244	398.006	-0.537331	8.42907e-99	4.80379e-97	-	Atp6v1c1	ATPase, H+ transporting, lysosomal V1 subunit C1 [Source:MGI Symbol;Acc:MGI:1913585]	GO:0005886;GO:0006810;GO:0006811;GO:0070062;GO:0015078;GO:0015991;GO:0015992;GO:0005765;GO:0033180;GO:0046961;GO:0008553;GO:0000221;GO:0005737;GO:0031410;GO:0045177	K02148-ko00190 Oxidative phosphorylation;ko04150 mTOR signaling pathway;ko04145 Phagosome;ko04966 Collecting duct acid secretion;ko04721 Synaptic vesicle cycle;ko05323 Rheumatoid arthritis;ko05110 Vibrio cholerae infection;ko05120 Epithelial cell signaling in Helicobacter pylori infection	KOG2909-Vacuolar H+-ATPase V1 sector, subunit C[C]
ENSMUSG00000004317	14.523	27.8675	-0.940246	1.1082e-98	6.29617e-97	-	Clcn5	chloride channel, voltage-sensitive 5 [Source:MGI Symbol;Acc:MGI:99486]	GO:0055085;GO:0016020;GO:0016021;GO:0000139;GO:0005794;GO:0005886;GO:0005829;GO:0006810;GO:0006811;GO:0005216;GO:0000166;GO:0005524;GO:0005765;GO:0006821;GO:0005768;GO:0005247;GO:1903959;GO:0045177;GO:0015297;GO:0005887;GO:1902476;GO:0006897;GO:0010008;GO:0005254;GO:0034220	-	KOG0475-Cl- channel CLC-3 and related proteins (CLC superfamily)[P]
ENSMUSG00000050708	923.207	677.965	0.445445	1.30228e-98	7.37597e-97	-	Ftl1	ferritin light polypeptide 1 [Source:MGI Symbol;Acc:MGI:95589]	GO:0046872;GO:0005623;GO:0006879;GO:0008199;GO:0006826	K13625-ko04978 Mineral absorption	KOG2332-Ferritin[P]
ENSMUSG00000021112	49.3404	34.1949	0.52899	1.64396e-98	9.28258e-97	-	Mpp5	membrane protein, palmitoylated 5 (MAGUK p55 subfamily member 5) [Source:MGI Symbol;Acc:MGI:1927339]	GO:0016020;GO:0005886;GO:0005515;GO:0005737;GO:0030054;GO:0070062;GO:0016021;GO:0012505;GO:0070830;GO:0019904;GO:0090162;GO:0005923;GO:0007009;GO:0002011;GO:0032288;GO:0090002;GO:0043234;GO:0046037;GO:0046710;GO:0035749;GO:0043220;GO:0043219;GO:0004385;GO:0032287;GO:0035750	K06091-ko04390 Hippo signaling pathway;ko04391 Hippo signaling pathway -fly;ko04530 Tight junction	KOG0609-Calcium/calmodulin-dependent serine protein kinase/membrane-associated guanylate kinase[T]
ENSMUSG00000033964	53.2809	47.7943	0.156778	1.96326e-98	1.10515e-96	-	Zbtb41	zinc finger and BTB domain containing 41 [Source:MGI Symbol;Acc:MGI:2444487]	GO:0003676;GO:0046872;GO:0008150;GO:0003677;GO:0005634;GO:0006355;GO:0006351	-	KOG1721-FOG: Zn-finger[R]
ENSMUSG00000038965	33.6909	68.2534	-1.01854	3.14439e-98	1.76461e-96	down	Ube2l3	ubiquitin-conjugating enzyme E2L 3 [Source:MGI Symbol;Acc:MGI:109240]	GO:0016740;GO:0005634;GO:0005829;GO:0005737;GO:0006355;GO:0000166;GO:0005524;GO:0003723;GO:0006351;GO:0070062;GO:0016567;GO:0051443;GO:0004842;GO:0070979;GO:0005515;GO:0003713;GO:0042787;GO:0031625;GO:0008283;GO:1903955;GO:0061631;GO:0071383;GO:0000209;GO:0031398;GO:0097027;GO:0071385;GO:0044770	K04552-ko04120 Ubiquitin mediated proteolysis;ko05012 Parkinson's disease	KOG0422-Ubiquitin-protein ligase[O]
ENSMUSG00000002107	62.0493	91.856	-0.565959	5.30503e-98	2.96807e-96	-	Celf2	CUGBP, Elav-like family member 2 [Source:MGI Symbol;Acc:MGI:1338822]	GO:0005634;GO:0003676;GO:0005737;GO:0003723;GO:0006397;GO:0006376	-	KOG0146-RNA-binding protein ETR-3 (RRM superfamily)[A]
ENSMUSG00000051285	10.1033	21.2683	-1.07387	6.18374e-98	3.44917e-96	down	Pcmtd1	protein-L-isoaspartate (D-aspartate) O-methyltransferase domain containing 1 [Source:MGI Symbol;Acc:MGI:2441773]	GO:0016020;GO:0016740;GO:0008150;GO:0005737;GO:0032259;GO:0008168;GO:0006464;GO:0006479;GO:0004719	-	KOG1661-Protein-L-isoaspartate(D-aspartate) O-methyltransferase[O]
ENSMUSG00000006673	76.3169	42.2338	0.853605	7.38668e-98	4.10767e-96	-	Qrich1	glutamine-rich 1 [Source:MGI Symbol;Acc:MGI:1916482]	GO:0005654	-	-
ENSMUSG00000018796	27.4824	11.5859	1.24614	7.87295e-98	4.36485e-96	up	Acsl1	acyl-CoA synthetase long-chain family member 1 [Source:MGI Symbol;Acc:MGI:102797]	GO:0016020;GO:0016021;GO:0000166;GO:0005524;GO:0003824;GO:0008152;GO:0006629;GO:0005739;GO:0005783;GO:0005789;GO:0016874;GO:0006631;GO:0005777;GO:0031090;GO:0043231;GO:0005778;GO:0005741;GO:0004467;GO:0001676;GO:0102391;GO:0044539;GO:0071902;GO:0006641;GO:0007584;GO:0008610;GO:0010033;GO:0014070;GO:0015908;GO:0033211;GO:0034201;GO:0042178;GO:0042493;GO:0005886	K01897-ko01212 Fatty acid metabolism;ko00061 Fatty acid biosynthesis;ko00071 Fatty acid degradation;ko04146 Peroxisome;ko02024 Quorum sensing;ko04920 Adipocytokine signaling pathway;ko03320 PPAR signaling pathway	KOG1256-Long-chain acyl-CoA synthetases (AMP-forming)[I]
ENSMUSG00000024335	115.643	60.9049	0.925044	2.37181e-97	1.31099e-95	-	Brd2	bromodomain containing 2 [Source:MGI Symbol;Acc:MGI:99495]	GO:0005634;GO:0005737;GO:0006355;GO:0003682;GO:0006351;GO:0016569;GO:0006334;GO:0006357;GO:0070577	-	KOG1474-Transcription initiation factor TFIID, subunit BDF1 and related bromodomain proteins[K]
ENSMUSG00000029992	41.5671	69.3536	-0.738531	3.80905e-97	2.09909e-95	-	Gfpt1	glutamine fructose-6-phosphate transaminase 1 [Source:MGI Symbol;Acc:MGI:95698]	GO:0016740;GO:0070062;GO:0097367;GO:1901135;GO:0008483;GO:0048511;GO:0032922;GO:0006541;GO:0004360;GO:0006048;GO:1901137	K00820-ko00520 Amino sugar and nucleotide sugar metabolism;ko00250 Alanine, aspartate and glutamate metabolism;ko04931 Insulin resistance	KOG1268-Glucosamine 6-phosphate synthetases, contain amidotransferase and phosphosugar isomerase domains[M]
ENSMUSG00000070372	459.914	594.272	-0.36976	9.79139e-97	5.3797e-95	-	Capza1	capping protein (actin filament) muscle Z-line, alpha 1 [Source:MGI Symbol;Acc:MGI:106227]	GO:0003779;GO:0051016;GO:0008290;GO:0051693	K10364-ko04144 Endocytosis	KOG0836-F-actin capping protein, alpha subunit[Z]
ENSMUSG00000019872	176.476	277.324	-0.652099	2.31481e-96	1.26803e-94	-	Smpdl3a	sphingomyelin phosphodiesterase, acid-like 3A [Source:MGI Symbol;Acc:MGI:1931437]	GO:0046872;GO:0005615;GO:0016787;GO:0005576;GO:0070062;GO:0008270;GO:0005575;GO:0008150;GO:0008081;GO:0009143	-	-
ENSMUSG00000092274	11.7053	20.7213	-0.823957	2.00071e-95	1.09271e-93	-	Neat1	nuclear paraspeckle assembly transcript 1 (non-protein coding) [Source:MGI Symbol;Acc:MGI:1914211]	-	-	-
ENSMUSG00000071866	2790.24	2660.95	0.0684499	2.87923e-95	1.56786e-93	-	Ppia	peptidylprolyl isomerase A [Source:MGI Symbol;Acc:MGI:97749]	GO:0005615;GO:0005634;GO:0005829;GO:0005737;GO:0003723;GO:0005925;GO:0003755;GO:0016853;GO:0000413;GO:0006457;GO:0005576;GO:0016020;GO:0070062;GO:0050714;GO:0031982;GO:0043209;GO:0030182;GO:0045070;GO:0045069;GO:0016018;GO:0034389	K03767-ko01503 Cationic antimicrobial peptide (CAMP) resistance	KOG0865-Cyclophilin type peptidyl-prolyl cis-trans isomerase[O]
ENSMUSG00000034902	28.2432	11.2933	1.32244	3.01386e-95	1.63631e-93	up	Pip5k1c	phosphatidylinositol-4-phosphate 5-kinase, type 1 gamma [Source:MGI Symbol;Acc:MGI:1298224]	GO:0016020;GO:0016740;GO:0005886;GO:0005654;GO:0005829;GO:0005737;GO:0030054;GO:0000166;GO:0005524;GO:0016301;GO:0016310;GO:0007155;GO:0006935;GO:0012505;GO:0005925;GO:0005515;GO:0042995;GO:0006887;GO:0006897;GO:0005912;GO:0046488;GO:0016307;GO:0046854;GO:0007409;GO:0070527;GO:0006661;GO:0032587;GO:0006909;GO:0016308;GO:1990147;GO:0007016;GO:0001891;GO:0001931	K00889-ko00562 Inositol phosphate metabolism;ko04011 MAPK signaling pathway - yeast;ko04070 Phosphatidylinositol signaling system;ko04072 Phospholipase D signaling pathway;ko04144 Endocytosis;ko04139 Regulation of mitophagy - yeast;ko04810 Regulation of actin cytoskeleton;ko04666 Fc gamma R-mediated phagocytosis;ko05231 Choline metabolism in cancer	KOG0229-Phosphatidylinositol-4-phosphate 5-kinase[T]
ENSMUSG00000022587	373.067	284.478	0.391119	7.95264e-95	4.30498e-93	-	Ly6e	lymphocyte antigen 6 complex, locus E [Source:MGI Symbol;Acc:MGI:106651]	GO:0016020;GO:0016021	-	-
ENSMUSG00000028484	241.021	332.723	-0.465165	8.08527e-95	4.36391e-93	-	Psip1	PC4 and SFRS1 interacting protein 1 [Source:MGI Symbol;Acc:MGI:2142116]	GO:0003677;GO:0005634;GO:0005654;GO:0006355;GO:0006366;GO:0003723;GO:0003682;GO:0045944;GO:0006351;GO:0034399;GO:0033613;GO:0006979;GO:0035327;GO:0001105;GO:0005720;GO:0009408;GO:0000395;GO:0097100	-	KOG1904-Transcription coactivator[K]
ENSMUSG00000042613	34.0721	15.8111	1.10765	8.2435e-95	4.43626e-93	up	Pbxip1	pre B cell leukemia transcription factor interacting protein 1 [Source:MGI Symbol;Acc:MGI:2441670]	GO:0003674;GO:0008150;GO:0005634;GO:0005737;GO:0045892;GO:0005874;GO:0005856;GO:0003714;GO:0030154;GO:0016020;GO:0016021	-	-
ENSMUSG00000032803	299.834	410.747	-0.454085	9.03691e-95	4.84902e-93	-	Cdv3	carnitine deficiency-associated gene expressed in ventricle 3 [Source:MGI Symbol;Acc:MGI:2448759]	GO:0003674;GO:0008150;GO:0005737	-	-
ENSMUSG00000021500	57.4068	90.8771	-0.662695	2.74198e-94	1.467e-92	-	Ddx46	DEAD (Asp-Glu-Ala-Asp) box polypeptide 46 [Source:MGI Symbol;Acc:MGI:1920895]	GO:0016020;GO:0005524;GO:0016787;GO:0005634;GO:0003676;GO:0000166;GO:0003723;GO:0006397;GO:0008380;GO:0016607;GO:0004386;GO:0004004;GO:0000398;GO:0001650;GO:0010501;GO:0010468;GO:0015030	K12811-ko03040 Spliceosome	KOG0334-RNA helicase[A]
ENSMUSG00000042129	198.085	161.761	0.292259	3.81298e-94	2.03407e-92	-	Rassf4	Ras association (RalGDS/AF-6) domain family member 4 [Source:MGI Symbol;Acc:MGI:2386853]	GO:0003674;GO:0005575;GO:0007165;GO:0007049	K09851-ko04391 Hippo signaling pathway -fly;ko04392 Hippo signaling pathway - multiple species	KOG4239-Ras GTPase effector RASSF2[T]
ENSMUSG00000025613	613.206	804.764	-0.392195	7.02783e-94	3.73819e-92	-	Cct8	chaperonin containing Tcp1, subunit 8 (theta) [Source:MGI Symbol;Acc:MGI:107183]	GO:0005524;GO:0005654;GO:0005829;GO:0005737;GO:0000166;GO:0006457;GO:0070062;GO:0005856;GO:0051082;GO:0044297;GO:0005813;GO:0005815;GO:0005929;GO:0042995;GO:0005515;GO:0045111;GO:0005874;GO:0045296;GO:1901998;GO:0050821;GO:0007339;GO:0032212;GO:0061077;GO:0044183;GO:0006458;GO:1904851;GO:1904871;GO:1904874;GO:0002199;GO:0005832;GO:0046931	-	KOG0362-Chaperonin complex component, TCP-1 theta subunit (CCT8)[O]
ENSMUSG00000026219	448.496	526.152	-0.230384	1.86086e-93	9.86954e-92	-	Trip12	thyroid hormone receptor interactor 12 [Source:MGI Symbol;Acc:MGI:1309481]	GO:0016740;GO:0008270;GO:0005634;GO:0005654;GO:0004842;GO:0006281;GO:0006974;GO:0016567;GO:0016607;GO:0042787;GO:0046966;GO:0009790;GO:2000780;GO:1901315	K10590-ko04120 Ubiquitin mediated proteolysis	KOG0168-Putative ubiquitin fusion degradation protein[O]
ENSMUSG00000045312	54.3607	90.7382	-0.739146	2.10023e-93	1.1107e-91	-	Lhfpl2	lipoma HMGIC fusion partner-like 2 [Source:MGI Symbol;Acc:MGI:2145236]	GO:0016020;GO:0016021;GO:0003674;GO:0008150;GO:0005575	-	KOG4026-Uncharacterized conserved protein[S]
ENSMUSG00000026878	405.47	521.557	-0.363229	2.6171e-93	1.38007e-91	-	Rab14	RAB14, member RAS oncogene family [Source:MGI Symbol;Acc:MGI:1915615]	GO:0016020;GO:0000139;GO:0005794;GO:0006810;GO:0015031;GO:0000166;GO:0031410;GO:0070062;GO:0043231;GO:0003924;GO:0005525;GO:0005765;GO:0005622;GO:0042742;GO:0005768;GO:0055037;GO:0005829;GO:0005802;GO:0005515;GO:0045335;GO:0008543;GO:0031901;GO:0032880;GO:0061024;GO:0006895;GO:0009790;GO:0019003;GO:0032456;GO:0030659;GO:0031489;GO:0030100;GO:0090382	K07881-ko04152 AMPK signaling pathway	KOG0097-GTPase Rab14, small G protein superfamily[U]
ENSMUSG00000037486	58.9187	70.6733	-0.262439	3.07781e-93	1.61836e-91	-	Asxl2	additional sex combs like 2 (Drosophila) [Source:MGI Symbol;Acc:MGI:1922552]	GO:0006355;GO:0006351;GO:0003677	-	-
ENSMUSG00000060681	7.33635	24.655	-1.74875	9.48942e-93	4.97544e-91	down	Slc9a6	solute carrier family 9 (sodium/hydrogen exchanger), member 6 [Source:MGI Symbol;Acc:MGI:2443511]	GO:0055085;GO:0016020;GO:0016021;GO:0005886;GO:0031410;GO:0043231;GO:0031901;GO:1902600;GO:0050808;GO:0006814;GO:0005768;GO:0005739;GO:0035725;GO:0055037;GO:0006812;GO:0015992;GO:0030425;GO:0045202;GO:0015299;GO:0031547;GO:0048675;GO:0048812;GO:0051386;GO:0060996;GO:0097484;GO:0005769;GO:0005770;GO:0005789;GO:0043679;GO:0044308;GO:0055038;GO:0015385;GO:0006885;GO:0006810;GO:0006811;GO:0015297;GO:…	-	KOG1965-Sodium/hydrogen exchanger protein[P]
ENSMUSG00000020697	12.7177	22.2261	-0.80542	1.31971e-92	6.89972e-91	-	Lig3	ligase III, DNA, ATP-dependent [Source:MGI Symbol;Acc:MGI:109152]	GO:0005524;GO:0008270;GO:0003677;GO:0000166;GO:0006310;GO:0006281;GO:0006974;GO:0016874;GO:0006260;GO:0003909;GO:0003910;GO:0051103;GO:0071897;GO:0006266;GO:0006288;GO:0006302;GO:0090298;GO:0005634;GO:0005654	K10776-ko03410 Base excision repair	KOG4437-ATP-dependent DNA ligase III[L]
ENSMUSG00000003617	169.634	233.846	-0.463139	1.84653e-92	9.6266e-91	-	Cp	ceruloplasmin [Source:MGI Symbol;Acc:MGI:88476]	GO:0046872;GO:0005615;GO:0006810;GO:0006811;GO:0055114;GO:0016491;GO:0005576;GO:0070062;GO:0005765;GO:0005507;GO:0072562;GO:0006879;GO:0004322;GO:0006825;GO:0051087;GO:0005623;GO:0016020;GO:0016021	K13624-ko00860 Porphyrin and chlorophyll metabolism	KOG1263-Multicopper oxidases[Q]
ENSMUSG00000079658	152.178	219.633	-0.52934	2.21336e-92	1.15063e-90	-	Eloc	elongin C [Source:MGI Symbol;Acc:MGI:1915173]	GO:0005634;GO:0005515;GO:0006511;GO:0006355;GO:0006351;GO:0042787;GO:0004842;GO:0070449;GO:0032968	K03872-ko04120 Ubiquitin mediated proteolysis;ko04066 HIF-1 signaling pathway;ko05200 Pathways in cancer;ko05211 Renal cell carcinoma	KOG3473-RNA polymerase II transcription elongation factor Elongin/SIII, subunit elongin C[K]
ENSMUSG00000050335	48.8663	133.14	-1.44603	1.11867e-91	5.79907e-90	down	Lgals3	lectin, galactose binding, soluble 3 [Source:MGI Symbol;Acc:MGI:96778]	GO:0030246;GO:0003723;GO:0019863;GO:0042056;GO:0043236;GO:0002548;GO:0030593;GO:0030855;GO:0042129;GO:0045806;GO:0048245;GO:0048246;GO:0050918;GO:0070232;GO:0071674;GO:0071677;GO:0090280;GO:1902041;GO:2001237;GO:0001772;GO:0005615;GO:0005634;GO:0005737;GO:0005743;GO:0016020;GO:0031012;GO:0070062	-	KOG3587-Galectin, galactose-binding lectin[W]
ENSMUSG00000022151	82.9411	36.3628	1.18962	4.04288e-91	2.08989e-89	up	Ttc33	tetratricopeptide repeat domain 33 [Source:MGI Symbol;Acc:MGI:1914765]	GO:0003674;GO:0008150;GO:0005575	-	-
ENSMUSG00000024308	73.1366	37.471	0.964819	6.0859e-91	3.13714e-89	-	Tapbp	TAP binding protein [Source:MGI Symbol;Acc:MGI:1201689]	GO:0016020;GO:0016021;GO:0019885;GO:0002397;GO:0042824	-	-
ENSMUSG00000027068	30.8318	59.109	-0.938957	8.02041e-91	4.12276e-89	-	Dhrs9	dehydrogenase/reductase (SDR family) member 9 [Source:MGI Symbol;Acc:MGI:2442798]	GO:0016020;GO:0055114;GO:0005737;GO:0016491;GO:0005783;GO:0005789;GO:0030176;GO:0031090;GO:0043231;GO:0004745;GO:0042904;GO:0004022;GO:0042448;GO:0008209;GO:0047035;GO:0002138	K11149-ko00830 Retinol metabolism	KOG1610-Corticosteroid 11-beta-dehydrogenase and related short chain-type dehydrogenases[QR]
ENSMUSG00000063273	270.038	342.855	-0.344438	3.10778e-90	1.59304e-88	-	Naa15	N(alpha)-acetyltransferase 15, NatA auxiliary subunit [Source:MGI Symbol;Acc:MGI:1922088]	GO:0003723;GO:0016407;GO:0043022;GO:0006474;GO:0043066;GO:0045893;GO:0050821;GO:0005634;GO:0005667;GO:0005737;GO:0005829;GO:0016020;GO:0031415	-	KOG1156-N-terminal acetyltransferase[B]
ENSMUSG00000042079	295.129	153.966	0.938736	3.64782e-90	1.86465e-88	-	Hnrnpf	heterogeneous nuclear ribonucleoprotein F [Source:MGI Symbol;Acc:MGI:2138741]	GO:0005634;GO:0003676;GO:0005654;GO:0005829;GO:0003723;GO:0016020;GO:0030529;GO:0006397;GO:0008380;GO:0005681;GO:0071013;GO:0003727;GO:0043484;GO:0008134;GO:0017025	-	KOG4211-Splicing factor hnRNP-F and related RNA-binding proteins[A]
ENSMUSG00000055322	5.27045	19.1352	-1.86023	1.39417e-89	7.10678e-88	down	Tns1	tensin 1 [Source:MGI Symbol;Acc:MGI:104552]	GO:0005622;GO:0035556;GO:0003723;GO:0003779;GO:0007044;GO:0010761;GO:0005925;GO:0030055	-	KOG1930-Focal adhesion protein Tensin, contains PTB domain[TZ]
ENSMUSG00000042354	315.349	448.839	-0.509251	2.813e-89	1.42996e-87	-	Gnl3	guanine nucleotide binding protein-like 3 (nucleolar) [Source:MGI Symbol;Acc:MGI:1353651]	GO:0005615;GO:0005634;GO:0005654;GO:0016604;GO:0005515;GO:0000166;GO:0003723;GO:0016020;GO:0005525;GO:0005730;GO:0042127;GO:0032206;GO:0033235;GO:1902895;GO:0048027;GO:1904816;GO:0008283;GO:0017145;GO:0019827	K14538-ko03008 Ribosome biogenesis in eukaryotes	KOG2484-GTPase[R]
ENSMUSG00000052821	47.7374	78.9087	-0.725064	3.26645e-89	1.65587e-87	-	Cysltr1	cysteinyl leukotriene receptor 1 [Source:MGI Symbol;Acc:MGI:1926218]	GO:0016020;GO:0016021;GO:0005886;GO:0007186;GO:0004871;GO:0004930;GO:0007165;GO:0005887;GO:0006816;GO:0007200;GO:0004974;GO:0061737;GO:0007166;GO:0002437;GO:0006935;GO:0008528;GO:0007218;GO:0003013	K04322-ko04020 Calcium signaling pathway;ko04080 Neuroactive ligand-receptor interaction	-
ENSMUSG00000024054	380.719	445.201	-0.225732	1.23268e-88	6.23167e-87	-	Smchd1	SMC hinge domain containing 1 [Source:MGI Symbol;Acc:MGI:1921605]	GO:0005524;GO:0005694;GO:0051276;GO:0000784;GO:0060821;GO:0009048;GO:0001740;GO:0043584	-	-
ENSMUSG00000029426	141.252	106.23	0.411083	2.87741e-88	1.45064e-86	-	Scarb2	scavenger receptor class B, member 2 [Source:MGI Symbol;Acc:MGI:1196458]	GO:0016020;GO:0016021;GO:0004872;GO:0005925;GO:0070062;GO:0005765;GO:0005764;GO:0019899;GO:0006622;GO:0010976;GO:1905123;GO:0043202	K12384-ko04142 Lysosome	KOG3776-Plasma membrane glycoprotein CD36 and related membrane receptors[T]
ENSMUSG00000018707	36.4504	23.6965	0.621261	7.59838e-88	3.82021e-86	-	Dync1h1	dynein cytoplasmic 1 heavy chain 1 [Source:MGI Symbol;Acc:MGI:103147]	GO:0005524;GO:0005737;GO:0006810;GO:0007018;GO:0000166;GO:0003723;GO:0016020;GO:0030175;GO:0070062;GO:0003774;GO:0003777;GO:0031012;GO:0030286;GO:0005874;GO:0016887;GO:0005856;GO:0005813;GO:0005515;GO:0003341;GO:0060236;GO:0005868;GO:0008569;GO:0033962;GO:0051959;GO:0034063;GO:0051293	K10413-ko04145 Phagosome;ko04962 Vasopressin-regulated water reabsorption;ko05132 Salmonella infection	KOG3595-Dyneins, heavy chain[Z]
ENSMUSG00000038095	272.435	283.342	-0.0566323	8.28225e-88	4.15267e-86	-	Sbno1	strawberry notch homolog 1 (Drosophila) [Source:MGI Symbol;Acc:MGI:2384298]	GO:0006355	-	KOG1513-Nuclear helicase MOP-3/SNO (DEAD-box superfamily)[KT]
ENSMUSG00000027630	20.3799	30.8894	-0.599968	1.10068e-87	5.50371e-86	-	Tbl1xr1	transducin (beta)-like 1X-linked receptor 1 [Source:MGI Symbol;Acc:MGI:2441730]	GO:0005634;GO:0005515;GO:0010468;GO:0006355;GO:0045944;GO:0006351;GO:0002021;GO:0016569;GO:0045893;GO:0003677;GO:0000122;GO:0045892;GO:0035264;GO:0042393;GO:0005876;GO:0044212;GO:0005654;GO:0060070;GO:0060612;GO:0008013;GO:0043161;GO:0003714;GO:0000118;GO:0016042;GO:0017053;GO:0090207;GO:0047485;GO:0016575;GO:0030814;GO:0050872;GO:0060613	K04508-ko04013 MAPK signaling pathway - fly;ko04310 Wnt signaling pathway	-
ENSMUSG00000068566	56.8164	104.89	-0.884498	1.25865e-87	6.27647e-86	-	Myadm	myeloid-associated differentiation marker [Source:MGI Symbol;Acc:MGI:1355332]	GO:0016020;GO:0016021;GO:0005886;GO:0005911;GO:0070062;GO:0010629;GO:0001933;GO:0045121;GO:0030837;GO:0030864;GO:0072661;GO:1900026;GO:0061028;GO:0001726;GO:0030335;GO:0031579;GO:0034115;GO:0090038	-	KOG4788-Members of chemokine-like factor super family and related proteins[V]
ENSMUSG00000029208	45.7089	62.2863	-0.446439	2.39723e-87	1.19218e-85	-	Guf1	GUF1 homolog, GTPase [Source:MGI Symbol;Acc:MGI:2140726]	GO:0003924;GO:0005525;GO:0016020;GO:0016787;GO:0000166;GO:0006412;GO:0005739;GO:0005743	-	KOG0462-Elongation factor-type GTP-binding protein[J]
ENSMUSG00000038970	21.2046	10.8546	0.966067	2.54461e-87	1.26206e-85	-	Lmtk2	lemur tyrosine kinase 2 [Source:MGI Symbol;Acc:MGI:3036247]	GO:0016020;GO:0016021;GO:0004672;GO:0005524;GO:0006468;GO:0016740;GO:0005794;GO:0048471;GO:0005737;GO:0000166;GO:0016301;GO:0016310;GO:0004674;GO:0043086;GO:0055037;GO:0005829;GO:0007399;GO:0005769;GO:0001881;GO:0045022;GO:0018107;GO:0046777;GO:0018105;GO:0004864;GO:0007411;GO:0048011;GO:0033572;GO:0032456;GO:0070853;GO:0030426;GO:0043025	-	-
ENSMUSG00000048621	0.0001	16.8111	-17.3591	7.38125e-87	3.65103e-85	down	Gm6377	predicted gene 6377 [Source:MGI Symbol;Acc:MGI:3647255]	GO:0003674;GO:0008150;GO:0005575	-	-
ENSMUSG00000064351	14011.2	13946.8	0.00665146	8.5132e-87	4.19962e-85	-	mt-Co1	mitochondrially encoded cytochrome c oxidase I [Source:MGI Symbol;Acc:MGI:102504]	GO:0016020;GO:0016021;GO:0046872;GO:0009055;GO:0055114;GO:0005506;GO:0016491;GO:0020037;GO:0004129;GO:1902600;GO:0005739;GO:0005743;GO:0070469;GO:0006123;GO:0006119;GO:0006979;GO:0007568;GO:0009060;GO:0015990;GO:0021549;GO:0046688;GO:0051602;GO:0005751;GO:0045277	K02256-ko00190 Oxidative phosphorylation;ko04260 Cardiac muscle contraction;ko05010 Alzheimer's disease;ko05012 Parkinson's disease;ko05016 Huntington's disease;ko04932 Non-alcoholic fatty liver disease (NAFLD)	KOG4769-Cytochrome c oxidase, subunit I[C]
ENSMUSG00000031264	300.52	411.905	-0.454851	1.39415e-86	6.859e-85	-	Btk	Bruton agammaglobulinemia tyrosine kinase [Source:MGI Symbol;Acc:MGI:88216]	GO:0016020;GO:0004672;GO:0005524;GO:0006468;GO:0016740;GO:0046872;GO:0045087;GO:0005886;GO:0005634;GO:0005829;GO:0005515;GO:0005737;GO:0006355;GO:0035556;GO:0000166;GO:0031410;GO:0016301;GO:0016310;GO:0006351;GO:0004713;GO:0004715;GO:0008289;GO:0002376;GO:0042629;GO:0006915;GO:0042802;GO:0002250;GO:0045121;GO:0048469;GO:0005102;GO:0005547;GO:0018108;GO:0007249;GO:0007169;GO:0038083;GO:0031234;GO:…	K07370-ko04064 NF-kappa B signaling pathway;ko04611 Platelet activation;ko04662 B cell receptor signaling pathway;ko04664 Fc epsilon RI signaling pathway;ko04380 Osteoclast differentiation;ko05340 Primary immunodeficiency	KOG0197-Tyrosine kinases[T]
ENSMUSG00000066036	28.0975	21.9757	0.354531	1.9218e-86	9.42968e-85	-	Ubr4	ubiquitin protein ligase E3 component n-recognin 4 [Source:MGI Symbol;Acc:MGI:1916366]	GO:0016020;GO:0016021;GO:0016740;GO:0008270;GO:0046872;GO:0005634;GO:0005654;GO:0005829;GO:0005737;GO:0016567;GO:0005856;GO:0005516;GO:0005813;GO:0005515;GO:0004842;GO:0042787	K10691-ko05203 Viral carcinogenesis	KOG1776-Zn-binding protein Push[T]
ENSMUSG00000037876	115.895	121.808	-0.0717876	4.60956e-86	2.25573e-84	-	Jmjd1c	jumonji domain containing 1C [Source:MGI Symbol;Acc:MGI:1918614]	GO:0046872;GO:0005634;GO:0006355;GO:0016491;GO:0055114;GO:0006351;GO:0016569;GO:0051213;GO:0000785;GO:0072520;GO:0031490;GO:0008584;GO:0000976;GO:0003382;GO:0098727;GO:0032454;GO:0033169;GO:0036098;GO:1990636	K11449-ko05202 Transcriptional misregulation in cancers	KOG1356-Putative transcription factor 5qNCA, contains JmjC domain[K]
ENSMUSG00000041268	26.02	15.9103	0.709661	7.95222e-86	3.88115e-84	-	Dmxl2	Dmx-like 2 [Source:MGI Symbol;Acc:MGI:2444630]	GO:0017137;GO:0005615;GO:0008021;GO:0016020;GO:0030054;GO:0045202;GO:0031410;GO:0030672;GO:0007035;GO:0070072;GO:0043291	-	KOG1064-RAVE (regulator of V-ATPase assembly) complex subunit RAV1/DMX protein, WD repeat superfamily[R]
ENSMUSG00000001020	83.7757	231.056	-1.46364	1.18809e-85	5.78317e-84	down	S100a4	S100 calcium binding protein A4 [Source:MGI Symbol;Acc:MGI:1330282]	GO:0046872;GO:0005615;GO:0005509;GO:0005634;GO:0048471;GO:0003723;GO:0070062;GO:0046914;GO:0005515;GO:0043123;GO:0042802;GO:0003779;GO:0048306;GO:0050786;GO:0043005	-	-
ENSMUSG00000086503	307.121	371.654	-0.275154	1.35232e-85	6.56519e-84	-	Xist	inactive X specific transcripts [Source:MGI Symbol;Acc:MGI:98974]	-	-	-
ENSMUSG00000019978	45.3268	24.3786	0.894749	1.89201e-85	9.16102e-84	-	Epb41l2	erythrocyte membrane protein band 4.1 like 2 [Source:MGI Symbol;Acc:MGI:103009]	GO:0016020;GO:0005886;GO:0005634;GO:0005654;GO:0005515;GO:0005737;GO:0003779;GO:0005925;GO:0005856;GO:0008092;GO:0030054;GO:0070062;GO:0005198;GO:0030866;GO:0019898;GO:0030507;GO:0008360;GO:0015629;GO:0030036;GO:0042731;GO:0005200;GO:0008180;GO:0031032	K06107-ko04530 Tight junction	KOG3527-Erythrocyte membrane protein 4.1 and related proteins of the ERM family[R]
ENSMUSG00000027381	35.2274	19.7247	0.836696	1.38286e-84	6.67813e-83	-	Bcl2l11	BCL2-like 11 (apoptosis facilitator) [Source:MGI Symbol;Acc:MGI:1197519]	GO:0016020;GO:0005829;GO:0005515;GO:0005737;GO:0007283;GO:0043231;GO:0005739;GO:0097192;GO:0001701;GO:0006915;GO:0042981;GO:0001822;GO:0009791;GO:0043280;GO:0006919;GO:0007160;GO:0008017;GO:0005874;GO:0043525;GO:0002262;GO:0046620;GO:0048536;GO:0043065;GO:0008584;GO:0048070;GO:0070840;GO:0042475;GO:0005868;GO:0019898;GO:0008630;GO:0001776;GO:0001782;GO:0001783;GO:0070242;GO:0034976;GO:0030879;GO:…	K16341-ko04068 FoxO signaling pathway;ko04151 PI3K-Akt signaling pathway;ko04210 Apoptosis;ko04215 Apoptosis - multiple species;ko05206 MicroRNAs in cancer;ko04932 Non-alcoholic fatty liver disease (NAFLD);ko01521 EGFR tyrosine kinase inhibitor resistance	-
ENSMUSG00000046138	48.0499	33.7622	0.509123	1.66205e-84	8.00534e-83	-	9930021J03Rik	RIKEN cDNA 9930021J03 gene [Source:MGI Symbol;Acc:MGI:2444398]	GO:0003674;GO:0008150;GO:0005575	-	-
ENSMUSG00000006005	374.121	450.169	-0.266963	2.21949e-84	1.06623e-82	-	Tpr	translocated promoter region, nuclear basket protein [Source:MGI Symbol;Acc:MGI:1922066]	GO:0016020;GO:0005634;GO:0005737;GO:0006810;GO:0015031;GO:0005694;GO:0003723;GO:0042803;GO:0003682;GO:0031965;GO:0034605;GO:0005856;GO:0000122;GO:0051028;GO:0005643;GO:0034399;GO:0007049;GO:0051301;GO:0015631;GO:0072686;GO:0005515;GO:0003729;GO:0005819;GO:0005487;GO:0000775;GO:0090316;GO:0005868;GO:0070840;GO:0005635;GO:0046832;GO:0042405;GO:0044615;GO:0007094;GO:0031072;GO:0051019;GO:0000189;GO:…	K09291-ko03013 RNA transport;ko05200 Pathways in cancer;ko05216 Thyroid cancer	KOG4674-Uncharacterized conserved coiled-coil protein[S]
ENSMUSG00000038774	91.0442	126.997	-0.480153	9.63523e-84	4.61661e-82	-	Ascc3	activating signal cointegrator 1 complex subunit 3 [Source:MGI Symbol;Acc:MGI:1925237]	GO:0005524;GO:0016787;GO:0005634;GO:0003676;GO:0005829;GO:0006355;GO:0000166;GO:0003723;GO:0016020;GO:0006351;GO:0006281;GO:0006974;GO:0005622;GO:0004386;GO:0008283;GO:0043140;GO:0006307;GO:0032508;GO:0099053	-	KOG0952-DNA/RNA helicase MER3/SLH1, DEAD-box superfamily[A]
ENSMUSG00000048731	5.70877	0.502933	3.50474	1.2516e-83	5.98126e-82	up	Ggnbp1	gametogenetin binding protein 1 [Source:MGI Symbol;Acc:MGI:3055306]	GO:0016020;GO:0005794;GO:0007283;GO:0005515;GO:0005737;GO:0005886;GO:0007275;GO:0005739;GO:0030154;GO:0000266;GO:0005758	-	-
ENSMUSG00000059208	96.718	151.488	-0.647345	1.5058e-83	7.1774e-82	-	Hnrnpm	heterogeneous nuclear ribonucleoprotein M [Source:MGI Symbol;Acc:MGI:1926465]	GO:0005634;GO:0003676;GO:0005654;GO:0003723;GO:0016020;GO:0070062;GO:0031012;GO:0000398;GO:0030529;GO:0006397;GO:0008380;GO:0016363;GO:0019904;GO:0005681;GO:0071013;GO:0000380;GO:0042382;GO:0005515	K12887-ko03040 Spliceosome	KOG4212-RNA-binding protein hnRNP-M[A]
ENSMUSG00000074677	26.6453	64.9746	-1.28599	1.88057e-83	8.9405e-82	down	Sirpb1c	signal-regulatory protein beta 1C [Source:MGI Symbol;Acc:MGI:3807521]	GO:0003674;GO:0008150;GO:0070062;GO:0016020;GO:0016021	K06551-ko04380 Osteoclast differentiation	-
ENSMUSG00000053012	12.6696	44.7786	-1.82144	2.4697e-83	1.1711e-81	down	Krcc1	lysine-rich coiled-coil 1 [Source:MGI Symbol;Acc:MGI:1889377]	GO:0005622;GO:0002039;GO:0003723;GO:0072332	-	-
ENSMUSG00000026643	24.0798	11.4682	1.07018	5.7305e-83	2.71032e-81	up	Nmt2	N-myristoyltransferase 2 [Source:MGI Symbol;Acc:MGI:1202298]	GO:0016020;GO:0016740;GO:0005794;GO:0005829;GO:0005737;GO:0005886;GO:0016746;GO:0004379;GO:0006499;GO:0019898;GO:0018008	-	KOG2779-N-myristoyl transferase[I]
ENSMUSG00000022500	230.465	331.477	-0.524359	1.24375e-82	5.86735e-81	-	Litaf	LPS-induced TN factor [Source:MGI Symbol;Acc:MGI:1929512]	GO:0016020;GO:0005794;GO:0005654;GO:0005829;GO:0006355;GO:0004871;GO:0005886;GO:0006351;GO:0043231;GO:0005765;GO:0071222;GO:0032496;GO:0007165;GO:0005764;GO:0006915;GO:0005515;GO:0043123;GO:0050699;GO:0001817;GO:0042347;GO:0007568	K19363-ko04142 Lysosome	-
ENSMUSG00000068823	969.149	1159.22	-0.258361	1.35785e-82	6.38919e-81	-	Csde1	cold shock domain containing E1, RNA binding [Source:MGI Symbol;Acc:MGI:92356]	GO:0006355;GO:0003677;GO:0003676;GO:0005794;GO:0005829;GO:0005737;GO:0003723;GO:0005886;GO:0005743;GO:0070937;GO:0070966	-	-
ENSMUSG00000093765	5.24434	29.4255	-2.48823	3.20615e-82	1.50476e-80	down	Gm20658	predicted gene 20658 [Source:MGI Symbol;Acc:MGI:5313105]	-	-	-
ENSMUSG00000030557	52.8384	35.2864	0.582473	5.92984e-82	2.77598e-80	-	Mef2a	myocyte enhancer factor 2A [Source:MGI Symbol;Acc:MGI:99532]	GO:0003677;GO:0005634;GO:0005654;GO:0005829;GO:0005515;GO:0006355;GO:0006366;GO:0046982;GO:0007275;GO:0003682;GO:0045944;GO:0006351;GO:0046983;GO:0000978;GO:0001077;GO:0045893;GO:0000977;GO:0000165;GO:0000122;GO:0006915;GO:0043565;GO:0007399;GO:0046332;GO:0042826;GO:0030154;GO:0033613;GO:0071277;GO:0019901;GO:0003700;GO:0005667;GO:0001085;GO:0000790;GO:0000981;GO:0001105;GO:0035035;GO:0003705;GO:…	K09260-ko04013 MAPK signaling pathway - fly;ko04022 cGMP - PKG signaling pathway	KOG0014-MADS box transcription factor[K]
ENSMUSG00000034707	149.282	110.061	0.439745	1.29692e-81	6.05593e-80	-	Gns	glucosamine (N-acetyl)-6-sulfatase [Source:MGI Symbol;Acc:MGI:1922862]	GO:0046872;GO:0016787;GO:0003824;GO:0008152;GO:0070062;GO:0008484;GO:0005764;GO:0008449;GO:0030203	K01137-ko00531 Glycosaminoglycan degradation;ko04142 Lysosome	KOG3731-Sulfatases[G]
ENSMUSG00000066735	120.309	186.558	-0.632874	2.03598e-81	9.4828e-80	-	Vkorc1l1	vitamin K epoxide reductase complex, subunit 1-like 1 [Source:MGI Symbol;Acc:MGI:1916818]	GO:0016020;GO:0016021;GO:0016491;GO:0055114;GO:0005783;GO:0005789;GO:0034599;GO:0048038;GO:0042373;GO:0047057;GO:0017187	K05357-ko00130 Ubiquinone and other terpenoid-quinone biosynthesis	-
ENSMUSG00000021025	123.57	64.899	0.929062	2.79744e-81	1.29964e-79	-	Nfkbia	nuclear factor of kappa light polypeptide gene enhancer in B cells inhibitor, alpha [Source:MGI Symbol;Acc:MGI:104741]	GO:0005634;GO:0005829;GO:0005515;GO:0010468;GO:0005737;GO:0005886;GO:0045944;GO:0005622;GO:0045893;GO:0032496;GO:0042802;GO:0034142;GO:0019899;GO:0031625;GO:0032495;GO:0043330;GO:0042127;GO:0032088;GO:0045638;GO:0071407;GO:0035994;GO:0071345;GO:0010875;GO:0051059;GO:0045746;GO:0000060;GO:0042994;GO:0050729;GO:0010745;GO:0010888;GO:0033209;GO:0007249;GO:0032270;GO:0031663;GO:0008139;GO:0007253;GO:…	K04734-ko04064 NF-kappa B signaling pathway;ko04668 TNF signaling pathway;ko04024 cAMP signaling pathway;ko04210 Apoptosis;ko04620 Toll-like receptor signaling pathway;ko04624 Toll and Imd signaling pathway;ko04621 NOD-like receptor signaling pathway;ko04622 RIG-I-like receptor signaling pathway;ko04623 Cytosolic DNA-sensing pathway;ko04660 T cell receptor signaling pathway;ko04662 B cell recepto…	KOG0504-FOG: Ankyrin repeat[R]
ENSMUSG00000026482	18.4537	38.4829	-1.06031	3.59499e-81	1.66595e-79	down	Rgl1	ral guanine nucleotide dissociation stimulator,-like 1 [Source:MGI Symbol;Acc:MGI:107484]	GO:0007165;GO:0005622;GO:0043547;GO:0005085;GO:0007264;GO:0008321	K17635-ko04014 Ras signaling pathway	KOG3629-Guanine-nucleotide releasing factor[T]
ENSMUSG00000044533	570.044	400.025	0.510984	1.08815e-80	5.0299e-79	-	Rps2	ribosomal protein S2 [Source:MGI Symbol;Acc:MGI:105110]	GO:0003735;GO:0006412;GO:0005840;GO:0003723;GO:0030529;GO:0015935;GO:0005634;GO:0005654;GO:0005925;GO:0016020;GO:0070062;GO:0019899;GO:0003729;GO:0045296;GO:0022627;GO:0071353;GO:0017134;GO:0032403;GO:0000028;GO:0001731;GO:0045471	K02981-ko03010 Ribosome	KOG0877-40S ribosomal protein S2/30S ribosomal protein S5[J]
ENSMUSG00000037405	55.6356	26.9289	1.04685	1.17944e-80	5.43814e-79	up	Icam1	intercellular adhesion molecule 1 [Source:MGI Symbol;Acc:MGI:96392]	GO:0016020;GO:0016021;GO:0001772;GO:0005615;GO:0009897;GO:0009986;GO:0005925;GO:0070062;GO:0016337;GO:0007155;GO:0044406;GO:0005887;GO:0045121;GO:0033627;GO:0061028;GO:0070374;GO:1902042;GO:2000352;GO:0005178;GO:0030155;GO:1900027;GO:0002693;GO:0071333;GO:0007159;GO:0032403;GO:0001541;GO:0001666;GO:0001975;GO:0002291;GO:0002438;GO:0002457;GO:0007569;GO:0007605;GO:0008360;GO:0010212;GO:0010477;GO:…	K06490-ko04064 NF-kappa B signaling pathway;ko04668 TNF signaling pathway;ko04514 Cell adhesion molecules (CAMs);ko04650 Natural killer cell mediated cytotoxicity;ko04670 Leukocyte transendothelial migration;ko05323 Rheumatoid arthritis;ko05416 Viral myocarditis;ko04933 AGE-RAGE signaling pathway in diabetic complications;ko05150 Staphylococcus aureus infection;ko05166 HTLV-I infection;ko05164 In…	-
ENSMUSG00000091228	47.5526	9.23819	2.36384	1.57142e-80	7.22736e-79	up	Gm20390	predicted gene 20390 [Source:MGI Symbol;Acc:MGI:5141855]	GO:0016740;GO:0000166;GO:0005524;GO:0016301;GO:0016310;GO:0004550;GO:0006165;GO:0006183;GO:0006228;GO:0006241	-	-
ENSMUSG00000025757	40.8284	29.5059	0.46857	1.66532e-80	7.64007e-79	-	Hspa4l	heat shock protein 4 like [Source:MGI Symbol;Acc:MGI:107422]	GO:0000166;GO:0005524;GO:0005634;GO:0005829;GO:0005515;GO:0005737;GO:0006457;GO:0006986	K09485-ko04141 Protein processing in endoplasmic reticulum	KOG0103-Molecular chaperones HSP105/HSP110/SSE1, HSP70 superfamily[O]
ENSMUSG00000029919	116.169	171.007	-0.557835	2.43968e-80	1.11647e-78	-	Hpgds	hematopoietic prostaglandin D synthase [Source:MGI Symbol;Acc:MGI:1859384]	GO:0016740;GO:0005737;GO:0016853;GO:0042803;GO:0004364;GO:0006629;GO:0000287;GO:0006631;GO:0006633;GO:0005509;GO:2000255;GO:0004667;GO:0001516;GO:0006693	K04097-ko00590 Arachidonic acid metabolism;ko00480 Glutathione metabolism;ko00980 Metabolism of xenobiotics by cytochrome P450;ko00982 Drug metabolism - cytochrome P450;ko05204 Chemical carcinogenesis	KOG1695-Glutathione S-transferase[O]
ENSMUSG00000006932	238.366	335.83	-0.494551	8.28183e-80	3.78059e-78	-	Ctnnb1	catenin (cadherin associated protein), beta 1 [Source:MGI Symbol;Acc:MGI:88276]	GO:0016020;GO:0071944;GO:0005886;GO:0005634;GO:0043234;GO:0048471;GO:0005829;GO:0005515;GO:0010468;GO:0005737;GO:0030054;GO:0045202;GO:0006355;GO:0004871;GO:0005925;GO:0046982;GO:0016055;GO:0003682;GO:0045944;GO:0006351;GO:0016337;GO:0005911;GO:0030027;GO:0070062;GO:0005856;GO:0005622;GO:0050808;GO:0007155;GO:0000978;GO:0010628;GO:0045893;GO:0003677;GO:0016328;GO:0000122;GO:0045892;GO:0034613;GO:…	K02105-ko04015 Rap1 signaling pathway;ko04310 Wnt signaling pathway;ko04390 Hippo signaling pathway;ko04510 Focal adhesion;ko04520 Adherens junction;ko04530 Tight junction;ko04550 Signaling pathways regulating pluripotency of stem cells;ko04670 Leukocyte transendothelial migration;ko04919 Thyroid hormone signaling pathway;ko04916 Melanogenesis;ko05200 Pathways in cancer;ko05205 Proteoglycans in c…	KOG4203-Armadillo/beta-Catenin/plakoglobin[TZ]
ENSMUSG00000004698	0.682663	9.78438	-3.84123	1.20255e-79	5.47592e-78	down	Hdac9	histone deacetylase 9 [Source:MGI Symbol;Acc:MGI:1931221]	GO:0046872;GO:0016787;GO:0005634;GO:0006355;GO:0006351;GO:0006325;GO:0004407;GO:0016569;GO:0032041;GO:0016575;GO:0070932;GO:0000118	K11409-ko05203 Viral carcinogenesis;ko05034 Alcoholism	-
ENSMUSG00000020300	83.424	114.823	-0.460872	1.54804e-79	7.03172e-78	-	Cpeb4	cytoplasmic polyadenylation element binding protein 4 [Source:MGI Symbol;Acc:MGI:1914829]	GO:0003676;GO:0016020;GO:0046872;GO:0005886;GO:0005634;GO:0005737;GO:0030054;GO:0045202;GO:0045211;GO:0003723;GO:0005783;GO:0006412;GO:0071230;GO:0042995;GO:0030425;GO:0043197;GO:0048471;GO:0042149;GO:0030426;GO:0014069;GO:0030424;GO:0043524;GO:0002931;GO:0035235;GO:0008135;GO:0043022;GO:1990124;GO:0003730;GO:0000900;GO:0036294;GO:2000766	K02602-ko04114 Oocyte meiosis;ko04914 Progesterone-mediated oocyte maturation;ko04320 Dorso-ventral axis formation	KOG0129-Predicted RNA-binding protein (RRM superfamily)[J]
ENSMUSG00000026177	220.454	109.78	1.00586	1.76442e-79	7.99479e-78	up	Slc11a1	solute carrier family 11 (proton-coupled divalent metal ion transporters), member 1 [Source:MGI Symbol;Acc:MGI:1345275]	GO:0016020;GO:0016021;GO:0005215;GO:0006810;GO:0071421;GO:0006811;GO:0042803;GO:0005886;GO:0045944;GO:0010008;GO:0010628;GO:0050766;GO:0042742;GO:0042832;GO:0032496;GO:0032729;GO:0000165;GO:0005770;GO:0045730;GO:0006954;GO:0005764;GO:0032147;GO:0006909;GO:0001819;GO:0006879;GO:0050829;GO:0009617;GO:0034341;GO:0042060;GO:0060586;GO:0030670;GO:0055072;GO:0048002;GO:0002827;GO:0048255;GO:0006826;GO:…	K12347-ko04142 Lysosome;ko04978 Mineral absorption	KOG1291-Mn2+ and Fe2+ transporters of the NRAMP family[P]
ENSMUSG00000028124	59.6154	38.4869	0.631316	3.48799e-79	1.57655e-77	-	Gclm	glutamate-cysteine ligase, modifier subunit [Source:MGI Symbol;Acc:MGI:104995]	GO:0046982;GO:0006750;GO:0035226;GO:0042493;GO:0006979;GO:0006749;GO:0008637;GO:0050880;GO:0004357;GO:0030234;GO:0006534;GO:0006536;GO:0007568;GO:0007584;GO:0014823;GO:0035229;GO:0035729;GO:0035733;GO:0043524;GO:0044344;GO:0044752;GO:0051409;GO:0051900;GO:0071333;GO:0071372;GO:0097069;GO:2001237;GO:0017109	K11205-ko00270 Cysteine and methionine metabolism;ko00480 Glutathione metabolism	KOG3023-Glutamate-cysteine ligase regulatory subunit[E]
ENSMUSG00000022372	99.2421	157.993	-0.670836	4.00149e-79	1.80421e-77	-	Sla	src-like adaptor [Source:MGI Symbol;Acc:MGI:104295]	GO:0045087;GO:0005737;GO:0005768;GO:0030154;GO:0005515;GO:0005102;GO:0042127;GO:0016477;GO:0004715;GO:0007169;GO:0038083;GO:0031234	-	-
ENSMUSG00000056429	316.935	273.548	0.212392	1.47259e-78	6.62339e-77	-	Tgoln1	trans-golgi network protein [Source:MGI Symbol;Acc:MGI:105080]	GO:0016020;GO:0016021;GO:0005794;GO:0005886;GO:0005768;GO:0005829;GO:0005802;GO:0006895;GO:0030140	-	-
ENSMUSG00000026094	141.243	204.694	-0.535289	1.62605e-78	7.29577e-77	-	Stk17b	serine/threonine kinase 17b (apoptosis-inducing) [Source:MGI Symbol;Acc:MGI:2138162]	GO:0016020;GO:0004672;GO:0005524;GO:0006468;GO:0016740;GO:0005886;GO:0005634;GO:0000166;GO:0016301;GO:0016310;GO:0004674;GO:0035556;GO:0006915;GO:0046777;GO:2000271;GO:0005793;GO:0012501;GO:0015629	-	KOG0032-Ca2+/calmodulin-dependent protein kinase, EF-Hand protein superfamily[T]
ENSMUSG00000000078	21.6467	43.0438	-0.991657	2.28336e-78	1.022e-76	-	Klf6	Kruppel-like factor 6 [Source:MGI Symbol;Acc:MGI:1346318]	GO:0003676;GO:0006366;GO:0000978;GO:0001077;GO:0045944;GO:0001650;GO:0005634;GO:0005730;GO:0005829;GO:0043231	-	KOG1721-FOG: Zn-finger[R]
ENSMUSG00000042677	37.7398	15.7026	1.26508	4.49666e-78	2.00774e-76	up	Zc3h12a	zinc finger CCCH type containing 12A [Source:MGI Symbol;Acc:MGI:2385891]	GO:0010629;GO:0016020;GO:0046872;GO:0016787;GO:0003677;GO:0005634;GO:0005654;GO:0043234;GO:0010468;GO:0005737;GO:0003723;GO:0007275;GO:0003682;GO:0045944;GO:0006974;GO:0005856;GO:0043022;GO:0010628;GO:0002376;GO:0005783;GO:0090503;GO:0071222;GO:0000932;GO:0004518;GO:0006915;GO:0004843;GO:0016579;GO:0004519;GO:0043124;GO:0005515;GO:0007399;GO:0006954;GO:0030154;GO:0042149;GO:0045600;GO:0003729;GO:…	-	KOG3777-Uncharacterized conserved protein[S]
ENSMUSG00000043004	47.9162	82.6476	-0.786459	4.67207e-78	2.081e-76	-	Gng2	guanine nucleotide binding protein (G protein), gamma 2 [Source:MGI Symbol;Acc:MGI:102705]	GO:0016020;GO:0005886;GO:0004871;GO:0007186;GO:0005834;GO:0007165;GO:0070062;GO:0003924;GO:0008283;GO:0031681	K07826-ko04014 Ras signaling pathway;ko04151 PI3K-Akt signaling pathway;ko04062 Chemokine signaling pathway;ko04724 Glutamatergic synapse;ko04727 GABAergic synapse;ko04725 Cholinergic synapse;ko04728 Dopaminergic synapse;ko04726 Serotonergic synapse;ko04723 Retrograde endocannabinoid signaling;ko04713 Circadian entrainment;ko05200 Pathways in cancer;ko05032 Morphine addiction;ko05034 Alcoholism	KOG4119-G protein gamma subunit[T]
ENSMUSG00000031444	6.90426	25.4405	-1.88157	5.31037e-78	2.35958e-76	down	F10	coagulation factor X [Source:MGI Symbol;Acc:MGI:103107]	GO:0005576;GO:0016787;GO:0005509;GO:0008233;GO:0006508;GO:0004252;GO:0008236;GO:0007596;GO:0051897;GO:0007599;GO:0005543	K01314-ko04610 Complement and coagulation cascades	-
ENSMUSG00000041797	41.6453	65.8944	-0.662002	6.13896e-78	2.72116e-76	-	Abca9	ATP-binding cassette, sub-family A (ABC1), member 9 [Source:MGI Symbol;Acc:MGI:2386796]	GO:0016020;GO:0016021;GO:0005524;GO:0005215;GO:0006810;GO:0000166;GO:0016887;GO:0005739;GO:0055085;GO:0042626;GO:0006869	K05651-ko02010 ABC transporters	KOG0059-Lipid exporter ABCA1 and related proteins, ABC superfamily[IR]
ENSMUSG00000027206	571.135	606.078	-0.0856706	6.17699e-78	2.73142e-76	-	Cops2	COP9 signalosome subunit 2 [Source:MGI Symbol;Acc:MGI:1330276]	GO:0005634;GO:0005737;GO:0035914;GO:0045892;GO:0005515;GO:0008283;GO:0022008;GO:0003714;GO:0008180;GO:0000122;GO:0000338;GO:0030182;GO:1903507	-	KOG1464-COP9 signalosome, subunit CSN2[OT]
ENSMUSG00000020863	165.215	244.585	-0.565987	1.10239e-77	4.86298e-76	-	Luc7l3	LUC7-like 3 (S. cerevisiae) [Source:MGI Symbol;Acc:MGI:1914934]	GO:0003677;GO:0005634;GO:0005654;GO:0003723;GO:0003729;GO:0006397;GO:0008380;GO:0016607;GO:0006376;GO:0005685;GO:0071004	-	KOG0796-Spliceosome subunit[A]
ENSMUSG00000071337	20.2261	34.6822	-0.777979	1.49187e-77	6.56531e-76	-	Tia1	cytotoxic granule-associated RNA binding protein 1 [Source:MGI Symbol;Acc:MGI:107914]	GO:0003676;GO:0003723;GO:0005634;GO:0005654;GO:0005829;GO:0005737;GO:0006915;GO:0017148;GO:0010494;GO:0048024;GO:0017091;GO:1903608;GO:0097165;GO:0042036;GO:1904037;GO:0030529;GO:0005515	-	KOG0148-Apoptosis-promoting RNA-binding protein TIA-1/TIAR (RRM superfamily)[AJ]
ENSMUSG00000062397	142.026	196.514	-0.46848	3.23107e-77	1.4185e-75	-	Zfp706	zinc finger protein 706 [Source:MGI Symbol;Acc:MGI:1915286]	GO:0046872;GO:0003674;GO:0005634;GO:0005737;GO:0045892;GO:0006417;GO:1902455	-	KOG4118-Uncharacterized conserved protein[S]
ENSMUSG00000078427	227.989	374.297	-0.715216	4.96381e-77	2.17401e-75	-	Sarnp	SAP domain containing ribonucleoprotein [Source:MGI Symbol;Acc:MGI:1913368]	GO:0003677;GO:0005634;GO:0005515;GO:0006810;GO:0006355;GO:0003723;GO:0006351;GO:0000978;GO:0000122;GO:0051028;GO:0016607;GO:0008022;GO:0001078;GO:0000932;GO:0006406;GO:0000346;GO:0006417;GO:0050733	-	KOG4259-Putative nucleic acid-binding protein Hcc-1/proliferation associated cytokine-inducible protein, contains SAP domain[D]
ENSMUSG00000105398	431.821	0.474321	9.83035	8.48037e-77	3.70532e-75	up	AC157822.2	-	-	-	-
ENSMUSG00000038975	517.034	394.406	0.390579	1.15085e-76	5.01646e-75	-	Rabggtb	Rab geranylgeranyl transferase, b subunit [Source:MGI Symbol;Acc:MGI:99537]	GO:0003824;GO:0016740;GO:0046872;GO:0004663;GO:0018344;GO:0008270;GO:0017137;GO:0004659;GO:0005968	-	KOG0366-Protein geranylgeranyltransferase type II, beta subunit[O]
ENSMUSG00000026389	38.5035	9.2042	2.06462	2.43557e-76	1.05913e-74	up	Steap3	STEAP family member 3 [Source:MGI Symbol;Acc:MGI:1915678]	GO:0016020;GO:0016021;GO:0009306;GO:0005737;GO:0005771	-	-
ENSMUSG00000071708	135.713	200.949	-0.566277	2.60796e-76	1.13141e-74	-	Sms	spermine synthase [Source:MGI Symbol;Acc:MGI:109490]	GO:0016740;GO:0070062;GO:0006597;GO:0016768;GO:0006596;GO:0008215	K00802-ko00270 Cysteine and methionine metabolism;ko00330 Arginine and proline metabolism;ko00410 beta-Alanine metabolism;ko00480 Glutathione metabolism	KOG1562-Spermidine synthase[E]
ENSMUSG00000042644	24.8592	14.8064	0.747559	3.61399e-76	1.56416e-74	-	Itpr3	inositol 1,4,5-triphosphate receptor 3 [Source:MGI Symbol;Acc:MGI:96624]	GO:0055085;GO:0016020;GO:0016021;GO:0006811;GO:0005634;GO:0005654;GO:0005515;GO:0005737;GO:0006810;GO:0005216;GO:0005262;GO:0070588;GO:0005886;GO:0006816;GO:0005887;GO:0005730;GO:0005783;GO:0005789;GO:0048016;GO:0005220;GO:0051209;GO:0043235;GO:0005509;GO:0007613;GO:0051592;GO:0050913;GO:0060291;GO:0035091;GO:0015278;GO:0050917;GO:0070679;GO:0050916;GO:0060402	K04960-ko04020 Calcium signaling pathway;ko04070 Phosphatidylinositol signaling system;ko04022 cGMP - PKG signaling pathway;ko04114 Oocyte meiosis;ko04210 Apoptosis;ko04540 Gap junction;ko04611 Platelet activation;ko04911 Insulin secretion;ko04922 Glucagon signaling pathway;ko04912 GnRH signaling pathway;ko04915 Estrogen signaling pathway;ko04921 Oxytocin signaling pathway;ko04918 Thyroid hormone…	KOG3533-Inositol 1,4,5-trisphosphate receptor[T]
ENSMUSG00000026786	155.026	225.376	-0.539825	2.50989e-75	1.08374e-73	-	Apbb1ip	amyloid beta (A4) precursor protein-binding, family B, member 1 interacting protein [Source:MGI Symbol;Acc:MGI:1861354]	GO:0016020;GO:0005886;GO:0007165;GO:0005829;GO:0005515;GO:0005737;GO:0030054;GO:0005856;GO:0005925;GO:0042995;GO:0030027;GO:0045785;GO:0042101;GO:0002291	K17704-ko04015 Rap1 signaling pathway;ko04611 Platelet activation	KOG3751-Growth factor receptor-bound proteins (GRB7, GRB10, GRB14)[T]
ENSMUSG00000061838	29.8822	21.9997	0.441802	2.9984e-75	1.29164e-73	-	Suclg2	succinate-Coenzyme A ligase, GDP-forming, beta subunit [Source:MGI Symbol;Acc:MGI:1306824]	GO:0005524;GO:0046872;GO:0000166;GO:0005886;GO:0003824;GO:0008152;GO:0005525;GO:0005739;GO:0016874;GO:0006099;GO:0004776;GO:0006104;GO:0004777;GO:0019003;GO:0046982;GO:0006105;GO:0043234;GO:0045244	K01900-ko01200 Carbon metabolism;ko00020 Citrate cycle (TCA cycle);ko00640 Propanoate metabolism	KOG2799-Succinyl-CoA synthetase, beta subunit[C]
ENSMUSG00000025153	59.4131	38.639	0.620724	5.54525e-75	2.38316e-73	-	Fasn	fatty acid synthase [Source:MGI Symbol;Acc:MGI:95485]	GO:0016740;GO:0016787;GO:0003824;GO:0008152;GO:0005794;GO:0005829;GO:0005737;GO:0003723;GO:0005886;GO:0055114;GO:0016491;GO:0016020;GO:0070062;GO:0009058;GO:0006629;GO:0001649;GO:0016788;GO:0005739;GO:0006631;GO:0006633;GO:0004312;GO:0004313;GO:0004314;GO:0004315;GO:0004316;GO:0004317;GO:0004319;GO:0004320;GO:0016295;GO:0016296;GO:0016297;GO:0031177;GO:0016829;GO:0045296;GO:0042470;GO:0071353;GO:…	K00665-ko01212 Fatty acid metabolism;ko00061 Fatty acid biosynthesis;ko04152 AMPK signaling pathway;ko04910 Insulin signaling pathway	KOG1202-Animal-type fatty acid synthase and related proteins[I]
ENSMUSG00000025742	217.172	289.477	-0.414607	7.94756e-75	3.40761e-73	-	Prps2	phosphoribosyl pyrophosphate synthetase 2 [Source:MGI Symbol;Acc:MGI:97776]	GO:0016740;GO:0046872;GO:0000287;GO:0000166;GO:0005524;GO:0016301;GO:0016310;GO:0070062;GO:0042802;GO:0042803;GO:0009116;GO:0004749;GO:0009165;GO:0044249;GO:0009156;GO:0016208;GO:0019003;GO:0030246;GO:0043531;GO:0006015;GO:0006167;GO:0019693;GO:0031100;GO:0002189;GO:0043234	K00948-ko01200 Carbon metabolism;ko01230 Biosynthesis of amino acids;ko00030 Pentose phosphate pathway;ko00230 Purine metabolism	KOG1448-Ribose-phosphate pyrophosphokinase[FE]
ENSMUSG00000052681	395.529	512.699	-0.374326	8.74563e-75	3.74105e-73	-	Rap1b	RAS related protein 1b [Source:MGI Symbol;Acc:MGI:894315]	GO:0016020;GO:0005886;GO:0007165;GO:0005829;GO:0005515;GO:0005737;GO:0030054;GO:0000166;GO:0005911;GO:0070062;GO:0003924;GO:0005525;GO:0005622;GO:0005811;GO:0032403;GO:0008283;GO:0007264;GO:0019003;GO:0032486;GO:0061028;GO:0071320;GO:1901888;GO:0070374;GO:2000114;GO:0045955;GO:2000301;GO:0009743;GO:0035690;GO:0071407;GO:0097211	K07836-ko04014 Ras signaling pathway;ko04015 Rap1 signaling pathway;ko04010 MAPK signaling pathway;ko04024 cAMP signaling pathway;ko04510 Focal adhesion;ko04611 Platelet activation;ko04670 Leukocyte transendothelial migration;ko04062 Chemokine signaling pathway;ko04972 Pancreatic secretion;ko04720 Long-term potentiation;ko04722 Neurotrophin signaling pathway;ko05211 Renal cell carcinoma	KOG0395-Ras-related GTPase[R]
ENSMUSG00000078931	35.4587	7.96749	2.15394	9.06348e-75	3.868e-73	up	Pdf	peptide deformylase (mitochondrial) [Source:MGI Symbol;Acc:MGI:1915273]	GO:0005739;GO:0008284;GO:0018206;GO:0031365;GO:0042586;GO:0046872;GO:0016787;GO:0006412;GO:0043686	-	-
ENSMUSG00000106279	417.139	0.487717	9.74027	1.11223e-74	4.73561e-73	up	AC099934.2	-	-	-	-
ENSMUSG00000068882	1468.01	1799.67	-0.29387	1.51354e-74	6.42941e-73	-	Ssb	Sjogren syndrome antigen B [Source:MGI Symbol;Acc:MGI:98423]	GO:0005634;GO:0003676;GO:0005737;GO:0003723;GO:0006396;GO:0030529;GO:0000784;GO:0008266;GO:0000049;GO:0075522;GO:1990825;GO:0001682;GO:0006409;GO:0008033;GO:0042780;GO:0071045;GO:1903608	K11090-ko05322 Systemic lupus erythematosus	-
ENSMUSG00000032667	119.49	77.7132	0.620658	4.12269e-74	1.74724e-72	-	Pon2	paraoxonase 2 [Source:MGI Symbol;Acc:MGI:106687]	GO:0016020;GO:0005576;GO:0046872;GO:0016787;GO:0005886;GO:0042802;GO:0004064;GO:0102007;GO:0019439;GO:0009636;GO:0006979;GO:0005634;GO:0005739;GO:0005764;GO:0043231	K01045-ko00627 Aminobenzoate degradation;ko00363 Bisphenol degradation	-
ENSMUSG00000030695	508.646	407.331	0.320459	4.37529e-74	1.85002e-72	-	Aldoa	aldolase A, fructose-bisphosphate [Source:MGI Symbol;Acc:MGI:87994]	GO:0016020;GO:0005615;GO:0005634;GO:0005829;GO:0005737;GO:0003723;GO:0003824;GO:0070062;GO:0006096;GO:0016829;GO:0004332;GO:0042802;GO:0008092;GO:0031430;GO:0006941;GO:0051289;GO:0008360;GO:0045296;GO:0035686;GO:0030018;GO:0015629;GO:0002020;GO:0043234;GO:0043209;GO:0046716;GO:0006754;GO:0030388;GO:0070061;GO:0006000;GO:0061615;GO:0031674;GO:0001666;GO:0009408;GO:0032496;GO:0035094;GO:0043627;GO:…	K01623-ko01200 Carbon metabolism;ko01230 Biosynthesis of amino acids;ko00010 Glycolysis / Gluconeogenesis;ko00030 Pentose phosphate pathway;ko00051 Fructose and mannose metabolism;ko00710 Carbon fixation in photosynthetic organisms;ko00680 Methane metabolism	KOG1557-Fructose-biphosphate aldolase[G]
ENSMUSG00000030064	30.7379	50.4905	-0.715991	4.87367e-74	2.05602e-72	-	Frmd4b	FERM domain containing 4B [Source:MGI Symbol;Acc:MGI:2141794]	GO:0005615;GO:0005515;GO:0005737;GO:0005856;GO:0090162;GO:0001726	-	KOG3529-Radixin, moesin and related proteins of the ERM family[R]
ENSMUSG00000040865	7.68666	3.39513	1.17889	4.99199e-74	2.1011e-72	up	Ino80d	INO80 complex subunit D [Source:MGI Symbol;Acc:MGI:3027003]	-	-	-
ENSMUSG00000036339	31.4247	28.3505	0.148528	7.96076e-74	3.34297e-72	-	Tmem260	transmembrane protein 260 [Source:MGI Symbol;Acc:MGI:2443219]	GO:0016020;GO:0016021;GO:0003674;GO:0008150;GO:0005575	-	-
ENSMUSG00000027642	141.264	100.266	0.49456	1.01012e-73	4.23212e-72	-	Rpn2	ribophorin II [Source:MGI Symbol;Acc:MGI:98085]	GO:0016020;GO:0016021;GO:0005783;GO:0005789;GO:0006486;GO:0006487;GO:0008250;GO:0004579;GO:0043022;GO:0007568;GO:0042493;GO:0000421;GO:0005791	K12667-ko00510 N-Glycan biosynthesis;ko00513 Various types of N-glycan biosynthesis;ko04141 Protein processing in endoplasmic reticulum	KOG2447-Oligosaccharyltransferase, delta subunit (ribophorin II)[O]
ENSMUSG00000039361	318.665	455.305	-0.514793	1.11445e-73	4.65859e-72	-	Picalm	phosphatidylinositol binding clathrin assembly protein [Source:MGI Symbol;Acc:MGI:2385902]	GO:0016020;GO:0005794;GO:0005634;GO:0031410;GO:0007275;GO:0043231;GO:0005543;GO:0005545;GO:0030276;GO:0048268;GO:0030136;GO:0045893;GO:0006897;GO:0010629;GO:0030097;GO:0043025;GO:0006898;GO:0045296;GO:0008283;GO:0005905;GO:0032880;GO:0048471;GO:0007409;GO:0005622;GO:1901216;GO:0031623;GO:1902963;GO:0055072;GO:0097418;GO:0030100;GO:0016197;GO:0030132;GO:0030122;GO:0098711;GO:0048261;GO:1902004;GO:…	-	KOG0251-Clathrin assembly protein AP180 and related proteins, contain ENTH domain[TU]
ENSMUSG00000066324	118.889	94.6783	0.328512	1.73745e-73	7.24633e-72	-	Impad1	inositol monophosphatase domain containing 1 [Source:MGI Symbol;Acc:MGI:1915720]	GO:0016020;GO:0016021;GO:0005794;GO:0046872;GO:0016787;GO:0005634;GO:0016604;GO:0005829;GO:0046854;GO:0016311;GO:0009791;GO:0001501;GO:0042733;GO:0002063;GO:0001958;GO:0030204;GO:0008254;GO:0008441;GO:0008934;GO:0052832;GO:0052833;GO:0052834;GO:0006021	K15759-ko00562 Inositol phosphate metabolism;ko00920 Sulfur metabolism;ko04070 Phosphatidylinositol signaling system	KOG3853-Inositol monophosphatase[T]
ENSMUSG00000036022	4.83516	14.8474	-1.61858	2.7314e-73	1.1366e-71	down	Fam122b	family with sequence similarity 122, member B [Source:MGI Symbol;Acc:MGI:1926005]	GO:0003674;GO:0008150;GO:0005575;GO:0005581	-	-
ENSMUSG00000030275	85.4772	64.4455	0.407459	7.20022e-73	2.98939e-71	-	Etnk1	ethanolamine kinase 1 [Source:MGI Symbol;Acc:MGI:1922570]	GO:0016740;GO:0005654;GO:0005829;GO:0005737;GO:0000166;GO:0005524;GO:0005886;GO:0016020;GO:0016301;GO:0016310;GO:0006629;GO:0008654;GO:0004305;GO:0006646	K00894-ko00564 Glycerophospholipid metabolism	KOG4720-Ethanolamine kinase[I]
ENSMUSG00000029050	37.3208	22.2236	0.747889	1.38497e-72	5.73714e-71	-	Ski	ski sarcoma viral oncogene homolog (avian) [Source:MGI Symbol;Acc:MGI:98310]	GO:0006351;GO:0046332;GO:0003714;GO:0008270;GO:0019901;GO:0019904;GO:0031625;GO:0070491;GO:0000122;GO:0008285;GO:0010626;GO:0014902;GO:0030512;GO:0030514;GO:0032926;GO:0043388;GO:0045668;GO:0060395;GO:0070207;GO:0005634;GO:0005654;GO:0005813;GO:0016604;GO:0016605;GO:0043234	-	-
ENSMUSG00000029817	138.526	76.2625	0.861108	1.57085e-72	6.49249e-71	-	Tra2a	transformer 2 alpha homolog (Drosophila) [Source:MGI Symbol;Acc:MGI:1933972]	GO:0003676;GO:0003723;GO:0000398;GO:0005634;GO:0005730;GO:0043231	-	-
ENSMUSG00000000001	246.099	327.505	-0.412274	1.61047e-71	6.64129e-70	-	Gnai3	guanine nucleotide binding protein (G protein), alpha inhibiting 3 [Source:MGI Symbol;Acc:MGI:95773]	GO:0016020;GO:0046872;GO:0005886;GO:0005634;GO:0005794;GO:0007165;GO:0005515;GO:0005737;GO:0004871;GO:0007186;GO:0000166;GO:0070062;GO:0003924;GO:0005525;GO:0005765;GO:0005856;GO:0019001;GO:0031683;GO:0007188;GO:0005730;GO:0007049;GO:0051301;GO:0005813;GO:0005815;GO:0030496;GO:0019003;GO:0007193;GO:0001664;GO:0005834;GO:0007212;GO:0046039;GO:0019904;GO:0031821;GO:0032794;GO:0006906;GO:0042588;GO:…	K04630-ko04015 Rap1 signaling pathway;ko04071 Sphingolipid signaling pathway;ko04024 cAMP signaling pathway;ko04022 cGMP - PKG signaling pathway;ko04530 Tight junction;ko04540 Gap junction;ko04611 Platelet activation;ko04670 Leukocyte transendothelial migration;ko04062 Chemokine signaling pathway;ko04923 Regulation of lipolysis in adipocyte;ko04915 Estrogen signaling pathway;ko04914 Progesterone-…	KOG0082-G-protein alpha subunit (small G protein superfamily)[DT]
ENSMUSG00000056220	566.355	706.371	-0.318718	2.99542e-71	1.23249e-69	-	Pla2g4a	phospholipase A2, group IVA (cytosolic, calcium-dependent) [Source:MGI Symbol;Acc:MGI:1195256]	GO:0046872;GO:0016787;GO:0005794;GO:0005829;GO:0005737;GO:0031410;GO:0008152;GO:0006629;GO:0016042;GO:0005544;GO:0005783;GO:0005811;GO:0004622;GO:0005509;GO:0009395;GO:0004623;GO:0042127;GO:0004620;GO:0050482;GO:0071236;GO:0047498;GO:0046456	K16342-ko00564 Glycerophospholipid metabolism;ko00565 Ether lipid metabolism;ko00590 Arachidonic acid metabolism;ko00591 Linoleic acid metabolism;ko00592 alpha-Linolenic acid metabolism;ko04014 Ras signaling pathway;ko04010 MAPK signaling pathway;ko04370 VEGF signaling pathway;ko04072 Phospholipase D signaling pathway;ko04611 Platelet activation;ko04664 Fc epsilon RI signaling pathway;ko04912 GnR…	KOG1012-Ca2+-dependent lipid-binding protein CLB1/vesicle protein vp115/Granuphilin A, contains C2 domain[R]
ENSMUSG00000000555	25.0448	11.3981	1.13572	4.42185e-71	1.81533e-69	up	Itga5	integrin alpha 5 (fibronectin receptor alpha) [Source:MGI Symbol;Acc:MGI:96604]	GO:0016020;GO:0016021;GO:0005794;GO:0046872;GO:0009897;GO:0005886;GO:0009986;GO:0005515;GO:0030054;GO:0031410;GO:0007044;GO:0005925;GO:0007229;GO:0005911;GO:0007155;GO:0008305;GO:0005783;GO:0050731;GO:0045202;GO:0033627;GO:0007613;GO:0032587;GO:0005178;GO:0031589;GO:0007157;GO:0034113;GO:2000811;GO:0007159;GO:0035987;GO:0005154;GO:0050839;GO:0010811;GO:0030335;GO:0033631;GO:0035313;GO:0045765;GO:…	K06484-ko04151 PI3K-Akt signaling pathway;ko04512 ECM-receptor interaction;ko04145 Phagosome;ko04810 Regulation of actin cytoskeleton;ko04510 Focal adhesion;ko04640 Hematopoietic cell lineage;ko05206 MicroRNAs in cancer;ko05205 Proteoglycans in cancer;ko05410 Hypertrophic cardiomyopathy (HCM);ko05412 Arrhythmogenic right ventricular cardiomyopathy (ARVC);ko05414 Dilated cardiomyopathy (DCM);ko051…	KOG3637-Vitronectin receptor, alpha subunit[W]
ENSMUSG00000068039	627.921	780.878	-0.314514	5.38468e-71	2.20568e-69	-	Tcp1	t-complex protein 1 [Source:MGI Symbol;Acc:MGI:98535]	GO:0005524;GO:0005794;GO:0005737;GO:0000166;GO:0003723;GO:0006457;GO:0070062;GO:0005856;GO:0051082;GO:0044297;GO:0005813;GO:0005815;GO:0005515;GO:0031625;GO:0005874;GO:0000242;GO:1901998;GO:0001669;GO:0050821;GO:0007339;GO:0043209;GO:0032212;GO:0051973;GO:0061077;GO:0005720;GO:0044183;GO:0006458;GO:0044053;GO:0090666;GO:1904851;GO:1904871;GO:1904874;GO:2000109;GO:0002199;GO:0005832;GO:0000792	-	KOG0360-Chaperonin complex component, TCP-1 alpha subunit (CCT1)[O]
ENSMUSG00000028060	17.8473	40.7334	-1.1905	7.79097e-71	3.18423e-69	down	2810403A07Rik	RIKEN cDNA 2810403A07 gene [Source:MGI Symbol;Acc:MGI:1921450]	GO:0005634;GO:0008150;GO:0003723;GO:0005515	-	-
ENSMUSG00000021377	472.451	608.066	-0.364063	9.34801e-71	3.81212e-69	-	Dek	DEK oncogene (DNA binding) [Source:MGI Symbol;Acc:MGI:1926209]	GO:0003677;GO:0005634;GO:0003723;GO:0016569;GO:0042393;GO:0043292;GO:0003682;GO:0006357;GO:0006338;GO:2000779;GO:2001032	-	KOG2266-Chromatin-associated protein Dek and related proteins, contains SAP DNA binding domain[B]
ENSMUSG00000024143	150.508	116.588	0.368423	1.60667e-70	6.53746e-69	-	Rhoq	ras homolog family member Q [Source:MGI Symbol;Acc:MGI:1931553]	GO:0016020;GO:0005622;GO:0005886;GO:0005515;GO:0005737;GO:0000166;GO:0045944;GO:0007264;GO:0070062;GO:0003924;GO:0005525;GO:0008360;GO:0030866;GO:0090005;GO:0030036;GO:0045121;GO:0005884;GO:0005522;GO:0046326;GO:0008286;GO:0032869;GO:0051491;GO:0046325;GO:0046039;GO:0032427	K07194-ko04910 Insulin signaling pathway	KOG0393-Ras-related small GTPase, Rho type[R]
ENSMUSG00000017119	59.6299	41.6561	0.517508	1.80315e-70	7.32072e-69	-	Nbr1	neighbor of Brca1 gene 1 [Source:MGI Symbol;Acc:MGI:108498]	GO:0008270;GO:0046872;GO:0005654;GO:0016604;GO:0005829;GO:0005737;GO:0031410;GO:0016020;GO:0070062;GO:0043231;GO:0043130;GO:0005739;GO:0005764;GO:0005515;GO:0005776;GO:0016236;GO:0051259;GO:0031430;GO:0005770;GO:0045668;GO:0032872;GO:0051019;GO:0030500;GO:0000407	-	KOG4351-Uncharacterized conserved protein[S]
ENSMUSG00000033953	263.53	352.551	-0.419862	3.13854e-70	1.27142e-68	-	Ppp3r1	protein phosphatase 3, regulatory subunit B, alpha isoform (calcineurin B, type I) [Source:MGI Symbol;Acc:MGI:107172]	GO:0016020;GO:0046872;GO:0005886;GO:0005509;GO:0005737;GO:0045944;GO:0005829;GO:0007507;GO:0060487;GO:0005515;GO:0019904;GO:0004721;GO:0014044;GO:0006470;GO:0042383;GO:0034504;GO:0022011;GO:0001569;GO:0001837;GO:0051533;GO:0005955;GO:0016018;GO:0051531;GO:0033173	K06268-ko04010 MAPK signaling pathway;ko04310 Wnt signaling pathway;ko04370 VEGF signaling pathway;ko04020 Calcium signaling pathway;ko04022 cGMP - PKG signaling pathway;ko04114 Oocyte meiosis;ko04650 Natural killer cell mediated cytotoxicity;ko04660 T cell receptor signaling pathway;ko04662 B cell receptor signaling pathway;ko04922 Glucagon signaling pathway;ko04921 Oxytocin signaling pathway;ko…	KOG0034-Ca2+/calmodulin-dependent protein phosphatase (calcineurin subunit B), EF-Hand superfamily protein[T]
ENSMUSG00000030754	303.042	393.111	-0.375418	4.39795e-70	1.77768e-68	-	Copb1	coatomer protein complex, subunit beta 1 [Source:MGI Symbol;Acc:MGI:1917599]	GO:0016020;GO:0000139;GO:0005794;GO:0005886;GO:0005829;GO:0006810;GO:0015031;GO:0005737;GO:0031410;GO:0006886;GO:0043231;GO:0005198;GO:0016192;GO:0030117;GO:0006888;GO:0030126;GO:0006891;GO:0006890;GO:0030663;GO:0030137;GO:0005793;GO:0005798	-	KOG1058-Vesicle coat complex COPI, beta subunit[U]
ENSMUSG00000035107	3.31402	9.60796	-1.53565	5.04346e-70	2.03412e-68	down	Dcbld2	discoidin, CUB and LCCL domain containing 2 [Source:MGI Symbol;Acc:MGI:1920629]	GO:0016020;GO:0016021;GO:0009986;GO:0005887;GO:0030308;GO:0042060	-	-
ENSMUSG00000031592	144.26	187	-0.374366	7.37605e-70	2.96837e-68	-	Pcm1	pericentriolar material 1 [Source:MGI Symbol;Acc:MGI:1277958]	GO:0060271;GO:0005813;GO:0034454;GO:0071539;GO:0043234;GO:0005829;GO:0005515;GO:0005737;GO:0016020;GO:0031965;GO:0005856;GO:0045177;GO:0005815;GO:0042995;GO:0030030;GO:0005814;GO:0000242;GO:0090316;GO:0035176;GO:0036064;GO:0031122;GO:1905515;GO:0034451;GO:0001764;GO:0035735;GO:0035869;GO:0097150;GO:0050768;GO:0022027;GO:0007098;GO:0034453	-	-
ENSMUSG00000040370	49.8491	18.3385	1.44269	7.88095e-70	3.16463e-68	up	Etfrf1	electron transfer flavoprotein regulatory factor 1 [Source:MGI Symbol;Acc:MGI:1914886]	GO:0003674;GO:0005739;GO:0022904	-	-
ENSMUSG00000026315	30.7708	49.4923	-0.685643	1.1173e-69	4.47675e-68	-	Serpinb8	serine (or cysteine) peptidase inhibitor, clade B, member 8 [Source:MGI Symbol;Acc:MGI:894657]	GO:0005615;GO:0005829;GO:0005737;GO:0070062;GO:0004867;GO:0030414;GO:0010466;GO:0010951;GO:0090136	-	KOG2392-Serpin[V]
ENSMUSG00000043909	9.10267	18.3607	-1.01226	2.37181e-69	9.48259e-68	down	Trp53bp1	transformation related protein 53 binding protein 1 [Source:MGI Symbol;Acc:MGI:1351320]	-	-	-
ENSMUSG00000030256	11.6402	26.0137	-1.16016	2.94625e-69	1.17536e-67	down	Bhlhe41	basic helix-loop-helix family, member e41 [Source:MGI Symbol;Acc:MGI:1930704]	GO:0006355;GO:0003677;GO:0005634;GO:0006351;GO:0046983;GO:0000122;GO:0005515;GO:0045892;GO:0005654;GO:0048511;GO:0007623;GO:0003714;GO:0017053;GO:0032922;GO:0042803;GO:0001078;GO:0001102;GO:0003705;GO:0043426;GO:0046982;GO:0070888;GO:0042826;GO:0001191;GO:0000978;GO:0043425;GO:0000981;GO:0010832;GO:0010944	K03730-ko04710 Circadian rhythm	KOG4304-Transcriptional repressors of the hairy/E(spl) family (contains HLH)[K]
ENSMUSG00000037149	198.683	258.729	-0.380979	4.56181e-69	1.81592e-67	-	Ddx1	DEAD (Asp-Glu-Ala-Asp) box polypeptide 1 [Source:MGI Symbol;Acc:MGI:2144727]	GO:0005524;GO:0016787;GO:0003677;GO:0005634;GO:0003676;GO:0005654;GO:0005829;GO:0005515;GO:0005737;GO:0006355;GO:0000166;GO:0003723;GO:0003682;GO:0016020;GO:0006351;GO:0006397;GO:0003725;GO:0004386;GO:0008033;GO:0004518;GO:0003712;GO:0030529;GO:0006302;GO:0004004;GO:0008143;GO:0043330;GO:0009615;GO:0010494;GO:0004527;GO:0010501;GO:0032508;GO:0008026;GO:1903608;GO:0006388;GO:0072669;GO:0071920;GO:…	-	KOG0349-Putative DEAD-box RNA helicase DDX1[A]
ENSMUSG00000060002	16.1986	6.28171	1.36664	5.18425e-69	2.05922e-67	up	Chpt1	choline phosphotransferase 1 [Source:MGI Symbol;Acc:MGI:2384841]	GO:0016020;GO:0016021;GO:0016740;GO:0016780;GO:0008654;GO:0004142;GO:0006656;GO:0006657;GO:0006663;GO:0000139;GO:0005794;GO:0046872;GO:0006629	K00994-ko00564 Glycerophospholipid metabolism;ko00565 Ether lipid metabolism;ko00440 Phosphonate and phosphinate metabolism;ko05231 Choline metabolism in cancer	KOG2877-sn-1,2-diacylglycerol ethanolamine- and cholinephosphotranferases[I]
ENSMUSG00000027589	23.0135	8.67347	1.4078	1.02157e-68	4.04897e-67	up	Pcmtd2	protein-L-isoaspartate (D-aspartate) O-methyltransferase domain containing 2 [Source:MGI Symbol;Acc:MGI:1923927]	GO:0008150;GO:0005737;GO:0032259;GO:0006464;GO:0006479;GO:0004719	-	KOG1661-Protein-L-isoaspartate(D-aspartate) O-methyltransferase[O]
ENSMUSG00000073411	170.425	121.436	0.48894	1.04008e-68	4.11347e-67	-	H2-D1	histocompatibility 2, D region locus 1 [Source:MGI Symbol;Acc:MGI:95896]	GO:0016020;GO:0016021;GO:0009897;GO:0005794;GO:0009986;GO:0005515;GO:0003723;GO:0005886;GO:0070062;GO:0006955;GO:0002376;GO:0019882;GO:0042605;GO:0005783;GO:0005102;GO:0042608;GO:0070971;GO:0030881;GO:0046977;GO:0005797;GO:0042612;GO:0010977;GO:0002474;GO:0001916;GO:0030670;GO:0071556;GO:0002485	K06751-ko04514 Cell adhesion molecules (CAMs);ko04144 Endocytosis;ko04145 Phagosome;ko04650 Natural killer cell mediated cytotoxicity;ko04612 Antigen processing and presentation;ko05203 Viral carcinogenesis;ko05320 Autoimmune thyroid disease;ko05330 Allograft rejection;ko05332 Graft-versus-host disease;ko05416 Viral myocarditis;ko04940 Type I diabetes mellitus;ko05166 HTLV-I infection;ko05168 Her…	-
ENSMUSG00000052837	56.3346	25.2609	1.15712	1.24022e-68	4.89447e-67	up	Junb	jun B proto-oncogene [Source:MGI Symbol;Acc:MGI:96647]	GO:0003700;GO:0006355;GO:0003677;GO:0043565;GO:0005634;GO:0005654;GO:0006366;GO:0000790;GO:0045944;GO:0006351;GO:0001649;GO:0006357;GO:0000977;GO:0001701;GO:0051726;GO:0001570;GO:0005515;GO:0000978;GO:0001077;GO:0060716;GO:0032496;GO:0042127;GO:0042493;GO:0071277;GO:0000122;GO:0003713;GO:0008134;GO:0005667;GO:0032870;GO:0046697;GO:0030316;GO:0045597;GO:0001829;GO:0060136;GO:0035976;GO:0009314;GO:…	K09028-ko04668 TNF signaling pathway;ko04380 Osteoclast differentiation	KOG0837-Transcriptional activator of the JUN family[K]
ENSMUSG00000054423	1.91099	8.84088	-2.20987	2.96957e-68	1.16941e-66	down	Cadps	Ca2+-dependent secretion activator [Source:MGI Symbol;Acc:MGI:1350922]	GO:0045202;GO:0098793;GO:0016079;GO:1990504;GO:0016020;GO:0046872;GO:0005515;GO:0006810;GO:0015031;GO:0030054;GO:0030659;GO:0031410;GO:0008289;GO:0006887;GO:0099525;GO:0019901;GO:0016050;GO:0016082;GO:0050432	-	KOG3543-Ca2+-dependent activator protein[T]
ENSMUSG00000001017	58.6031	27.7416	1.07893	3.33776e-68	1.31159e-66	up	Chtop	chromatin target of PRMT1 [Source:MGI Symbol;Acc:MGI:1913761]	GO:0005634;GO:0006355;GO:0006351;GO:0003723;GO:0016607;GO:0005730;GO:0005515;GO:0005654;GO:0008284;GO:0031062;GO:0008327;GO:0006406;GO:0032781;GO:0051096;GO:0000346;GO:0000932	-	-
ENSMUSG00000036469	11.4602	29.1866	-1.34867	3.41105e-68	1.33752e-66	down	2025-03-01	membrane-associated ring finger (C3HC4) 1 [Source:MGI Symbol;Acc:MGI:1920175]	GO:0016020;GO:0016021;GO:0016740;GO:0005794;GO:0008270;GO:0046872;GO:0005886;GO:0030659;GO:0031410;GO:0031901;GO:0016567;GO:0002376;GO:0005789;GO:0005768;GO:0005764;GO:0005765;GO:0031902;GO:0004842;GO:0032588;GO:0061630;GO:0000209;GO:0006955;GO:0042287;GO:0002495	-	KOG1609-Protein involved in mRNA turnover and stability[A]
ENSMUSG00000075376	76.8586	61.5053	0.321497	3.58652e-68	1.40333e-66	-	Rc3h2	ring finger and CCCH-type zinc finger domains 2 [Source:MGI Symbol;Acc:MGI:2442789]	GO:0008270;GO:0046872;GO:0004842;GO:0016567;GO:0003729;GO:0010608;GO:0016740;GO:0009986;GO:0005515;GO:0010468;GO:0005737;GO:0003723;GO:0016020;GO:0003677;GO:0000932;GO:0009791;GO:0035264;GO:0060173;GO:0048536;GO:0048286;GO:0000209;GO:0001782;GO:0048535;GO:0042098;GO:0043029;GO:1901224;GO:0061470	-	KOG3161-Predicted E3 ubiquitin ligase[O]
ENSMUSG00000038608	88.5396	138.114	-0.641468	3.60066e-68	1.40587e-66	-	Dock10	dedicator of cytokinesis 10 [Source:MGI Symbol;Acc:MGI:2146320]	GO:0043547;GO:0005085;GO:0007264;GO:0030334;GO:0005634;GO:0005737;GO:0016020;GO:0070062;GO:0005622	-	KOG1997-PH domain-containing protein[T]
ENSMUSG00000024287	145.101	200.405	-0.465857	7.27273e-68	2.83359e-66	-	Thoc1	THO complex 1 [Source:MGI Symbol;Acc:MGI:1919668]	GO:0003677;GO:0005634;GO:0007165;GO:0005829;GO:0045171;GO:0005515;GO:0005737;GO:0006810;GO:0006355;GO:0006351;GO:0003723;GO:0006397;GO:0008380;GO:0051028;GO:0016607;GO:0006915;GO:0042981;GO:0000784;GO:0005654;GO:0016363;GO:0031297;GO:0006406;GO:0046784;GO:0000346;GO:0000347;GO:0000445;GO:0032784;GO:0032786;GO:0000018;GO:0048297;GO:2000002	K12878-ko03040 Spliceosome;ko03013 RNA transport	KOG2491-Nuclear matrix protein[Y]
ENSMUSG00000034994	561.716	496.861	0.176998	8.87762e-68	3.45155e-66	-	Eef2	eukaryotic translation elongation factor 2 [Source:MGI Symbol;Acc:MGI:95288]	GO:0005829;GO:0005515;GO:0005737;GO:0000166;GO:0003723;GO:0005886;GO:0016020;GO:0070062;GO:0031012;GO:0003924;GO:0005525;GO:0003746;GO:0006412;GO:0006414;GO:0019901;GO:0030529;GO:0016235;GO:0002244;GO:0045296;GO:0045727;GO:0005844;GO:0002039;GO:0008097;GO:0043022;GO:0051015;GO:0002931;GO:0003009;GO:0007568;GO:0014009;GO:0032355;GO:0034976;GO:0035914;GO:0042493;GO:0042542;GO:0045471;GO:0051593;GO:…	K03234-ko04152 AMPK signaling pathway;ko04921 Oxytocin signaling pathway	KOG0469-Elongation factor 2[J]
ENSMUSG00000041052	2.45913	17.0325	-2.79208	9.38551e-68	3.6413e-66	down	Slc7a13	solute carrier family 7, (cationic amino acid transporter, y+ system) member 13 [Source:MGI Symbol;Acc:MGI:1921337]	GO:0016020;GO:0016021;GO:0006810;GO:0015171;GO:0003333;GO:0005887;GO:0006865;GO:1902475;GO:0015297;GO:0015179	-	KOG1287-Amino acid transporters[E]
ENSMUSG00000061136	204.668	248.611	-0.280601	1.57716e-67	6.10601e-66	-	Prpf40a	pre-mRNA processing factor 40A [Source:MGI Symbol;Acc:MGI:1860512]	GO:0005634;GO:0005829;GO:0005515;GO:0003723;GO:0016020;GO:0006397;GO:0008380;GO:0016607;GO:0016477;GO:0016363;GO:0000398;GO:0007010;GO:0008360;GO:0032465;GO:0005685;GO:0070064;GO:0071004	K12821-ko03040 Spliceosome	KOG0152-Spliceosomal protein FBP11/Splicing factor PRP40[A]
ENSMUSG00000027510	48.914	12.9832	1.9136	2.13893e-67	8.26348e-66	up	Rbm38	RNA binding motif protein 38 [Source:MGI Symbol;Acc:MGI:1889294]	GO:0005634;GO:0003676;GO:0005829;GO:0005737;GO:0003723;GO:0006397;GO:0008380;GO:0007049;GO:0008285;GO:0030154;GO:0003729;GO:0010830;GO:0043484;GO:0003730;GO:0006977;GO:0006978;GO:0070935	-	KOG0149-Predicted RNA-binding protein SEB4 (RRM superfamily)[R]
ENSMUSG00000001794	144.658	82.9942	0.801568	2.42329e-67	9.34241e-66	-	Capns1	calpain, small subunit 1 [Source:MGI Symbol;Acc:MGI:88266]	GO:0005509;GO:0005829;GO:0016020;GO:0070062	-	KOG0037-Ca2+-binding protein, EF-Hand protein superfamily[T]
ENSMUSG00000032525	20.9387	30.6892	-0.551559	2.5573e-67	9.83835e-66	-	Nktr	natural killer tumor recognition sequence [Source:MGI Symbol;Acc:MGI:97346]	GO:0003755;GO:0016853;GO:0000413;GO:0006457;GO:0005654;GO:0005829;GO:0005886;GO:0005739	-	KOG0546-HSP90 co-chaperone CPR7/Cyclophilin[O]
ENSMUSG00000016382	178.232	244.978	-0.458891	2.89829e-67	1.11269e-65	-	Pls3	plastin 3 (T-isoform) [Source:MGI Symbol;Acc:MGI:104807]	GO:0046872;GO:0005509;GO:0005829;GO:0005737;GO:0005886;GO:0003779;GO:0060348;GO:0051015;GO:0005884;GO:0051017;GO:0051639;GO:0051764;GO:0032432	-	KOG0046-Ca2+-binding actin-bundling protein (fimbrin/plastin), EF-Hand protein superfamily[Z]
ENSMUSG00000031198	60.6974	104.38	-0.782146	3.33744e-67	1.27861e-65	-	Fundc2	FUN14 domain containing 2 [Source:MGI Symbol;Acc:MGI:1914641]	GO:0003674;GO:0005634;GO:0005739;GO:0000422;GO:0031307	-	KOG4099-Predicted membrane protein[S]
ENSMUSG00000019188	48.1558	35.1364	0.454744	3.46335e-67	1.32408e-65	-	H13	histocompatibility 13 [Source:MGI Symbol;Acc:MGI:95886]	GO:0016020;GO:0016021;GO:0005886;GO:0016787;GO:0008233;GO:0006508;GO:0042803;GO:0005783;GO:0005789;GO:0004190;GO:0005765;GO:0030660;GO:0071458;GO:0071556;GO:0031625;GO:0033619;GO:0005791;GO:0036513;GO:0042500;GO:1904211	-	KOG2443-Uncharacterized conserved protein[S]
ENSMUSG00000043940	71.1164	61.8167	0.202186	3.50897e-67	1.33873e-65	-	Wdfy3	WD repeat and FYVE domain containing 3 [Source:MGI Symbol;Acc:MGI:1096875]	GO:0016020;GO:0046872;GO:0005634;GO:0005829;GO:0005737;GO:0006914;GO:0005886;GO:0005730;GO:0031965;GO:0016234;GO:0005545;GO:0005776;GO:0016605;GO:0005635;GO:0019898;GO:0003831;GO:0034274;GO:0035973;GO:0097635	-	KOG1786-Lysosomal trafficking regulator LYST and related BEACH and WD40 repeat proteins[TU]
ENSMUSG00000097415	117.273	82.4471	0.50833	3.62591e-67	1.38048e-65	-	AU020206	expressed sequence AU020206 [Source:MGI Symbol;Acc:MGI:2142134]	-	-	-
ENSMUSG00000092572	0.044525	18.4032	-8.69112	5.75566e-67	2.18679e-65	down	Serpinb10	serine (or cysteine) peptidase inhibitor, clade B (ovalbumin), member 10 [Source:MGI Symbol;Acc:MGI:2138648]	GO:0005615;GO:0005634;GO:0005829	-	-
ENSMUSG00000092345	22.6517	0.0001	17.7893	1.15339e-66	4.3731e-65	up	Gm20503	predicted gene 20503 [Source:MGI Symbol;Acc:MGI:5141968]	GO:0016020;GO:0005886;GO:0004871;GO:0007186;GO:0005834;GO:0007165	-	-
ENSMUSG00000021556	9.29056	24.7059	-1.41102	1.34089e-66	5.07354e-65	down	Golm1	golgi membrane protein 1 [Source:MGI Symbol;Acc:MGI:1917329]	GO:0016020;GO:0016021;GO:0005794;GO:0005615;GO:0003674;GO:0070062;GO:0019216;GO:0006997	-	-
ENSMUSG00000013736	226.132	173.626	0.381185	1.67885e-66	6.33922e-65	-	Trnt1	tRNA nucleotidyl transferase, CCA-adding, 1 [Source:MGI Symbol;Acc:MGI:1917297]	GO:0016740;GO:0000166;GO:0005524;GO:0003723;GO:0016779;GO:0005622;GO:0005739;GO:0006396;GO:0000049;GO:0008033;GO:0042780;GO:0004810;GO:0009022;GO:0052927;GO:0052928;GO:0052929;GO:0001680	K00974-ko03013 RNA transport	KOG2159-tRNA nucleotidyltransferase/poly(A) polymerase[J]
ENSMUSG00000031320	1918.41	2349.75	-0.292598	1.92245e-66	7.24412e-65	-	Rps4x	ribosomal protein S4, X-linked [Source:MGI Symbol;Acc:MGI:98158]	GO:0005622;GO:0005634;GO:0005737;GO:0003735;GO:0006412;GO:0005840;GO:0003723;GO:0016020;GO:0030529;GO:0022627;GO:0019843;GO:0007275;GO:0015935;GO:0005844;GO:0008284;GO:0045471;GO:0045727;GO:0005925;GO:0031012;GO:0036464;GO:0070062	K02987-ko03010 Ribosome	KOG0378-40S ribosomal protein S4[J]
ENSMUSG00000022443	105.284	85.2268	0.304902	2.13752e-66	8.03806e-65	-	Myh9	myosin, heavy polypeptide 9, non-muscle [Source:MGI Symbol;Acc:MGI:107717]	GO:0005524;GO:0001772;GO:0005886;GO:0005634;GO:0043234;GO:0005829;GO:0005515;GO:0005737;GO:0015031;GO:0000166;GO:0003723;GO:0003779;GO:0042803;GO:0016020;GO:0016337;GO:0070062;GO:0031012;GO:0005856;GO:0007155;GO:0005516;GO:0001701;GO:0003774;GO:0016459;GO:0005925;GO:0031594;GO:0005938;GO:0019904;GO:0008305;GO:0031252;GO:0051015;GO:0001725;GO:0008360;GO:0032154;GO:0030863;GO:0045296;GO:0001726;GO:…	K10352-ko04530 Tight junction	KOG0161-Myosin class II heavy chain[Z]
ENSMUSG00000045328	61.632	87.9869	-0.513609	2.20273e-66	8.26633e-65	-	Cenpe	centromere protein E [Source:MGI Symbol;Acc:MGI:1098230]	GO:0005524;GO:0007018;GO:0043515;GO:0000166;GO:0008017;GO:0003774;GO:0003777;GO:0007059;GO:0000278;GO:0007080;GO:0030071;GO:0045860;GO:0051310;GO:0051315;GO:0099607;GO:0000775;GO:0000776;GO:0000779;GO:0005634;GO:0005694;GO:0005829;GO:0005874;GO:0015630;GO:0016020;GO:0030496;GO:1990023	-	-
ENSMUSG00000020594	266.078	308.146	-0.211765	2.2129e-66	8.28754e-65	-	Pum2	pumilio RNA-binding family member 2 [Source:MGI Symbol;Acc:MGI:1931751]	GO:0003723;GO:0048471;GO:0005829;GO:0005737;GO:0031965;GO:0005515;GO:0043488;GO:0010494;GO:1900246;GO:0006417;GO:0051983;GO:0003730;GO:0010608;GO:2000637;GO:0034063	-	KOG1488-Translational repressor Pumilio/PUF3 and related RNA-binding proteins (Puf superfamily)[J]
ENSMUSG00000032231	29.6098	71.9128	-1.28017	3.05415e-66	1.14148e-64	down	Anxa2	annexin A2 [Source:MGI Symbol;Acc:MGI:88246]	GO:0005615;GO:0005509;GO:0005634;GO:0005829;GO:0009986;GO:0005515;GO:0005737;GO:0003723;GO:0005886;GO:0005578;GO:0005576;GO:0016020;GO:0008092;GO:0070062;GO:0042383;GO:0005765;GO:0005768;GO:0004859;GO:0005544;GO:0043086;GO:0005811;GO:0098609;GO:0005769;GO:0005604;GO:0045121;GO:0005546;GO:0044090;GO:0030496;GO:0002020;GO:0030199;GO:0042730;GO:0001525;GO:0044548;GO:0031982;GO:0005913;GO:0042470;GO:…	-	KOG0819-Annexin[U]
ENSMUSG00000031447	463.82	389.707	0.251178	3.14222e-66	1.17201e-64	-	Lamp1	lysosomal-associated membrane protein 1 [Source:MGI Symbol;Acc:MGI:96745]	GO:0016020;GO:0016021;GO:0009897;GO:0005886;GO:0048471;GO:0005737;GO:0007283;GO:0070062;GO:0042383;GO:0005768;GO:0005829;GO:0045954;GO:0005764;GO:0005765;GO:0005770;GO:0019899;GO:0009986;GO:0005515;GO:0044194;GO:0008021;GO:0050821;GO:0044754;GO:0031982;GO:0005771;GO:0010008;GO:0042470;GO:0008626;GO:0019904;GO:0043323;GO:0048102;GO:0072594;GO:0090160;GO:1902513;GO:0005773;GO:0030425;GO:0031410;GO:…	K06528-ko04145 Phagosome;ko04142 Lysosome;ko05152 Tuberculosis	KOG4818-Lysosomal-associated membrane protein[R]
ENSMUSG00000025428	256.097	215.834	0.24677	4.65419e-66	1.73243e-64	-	Atp5a1	ATP synthase, H+ transporting, mitochondrial F1 complex, alpha subunit 1 [Source:MGI Symbol;Acc:MGI:88115]	GO:0016020;GO:0005524;GO:0005886;GO:0006810;GO:0006811;GO:0000166;GO:0003723;GO:0070062;GO:0031012;GO:0015986;GO:0015992;GO:0005739;GO:0005743;GO:0046034;GO:0099132;GO:0005515;GO:0046933;GO:0006754;GO:0045261;GO:0032559;GO:0006629;GO:0016887;GO:0043536;GO:0043209;GO:0008180;GO:0005753;GO:0043532;GO:0001937;GO:0042288;GO:0045259;GO:1902600	K02132-ko00190 Oxidative phosphorylation;ko05010 Alzheimer's disease;ko05012 Parkinson's disease;ko05016 Huntington's disease	KOG1353-F0F1-type ATP synthase, alpha subunit[C]
ENSMUSG00000042082	37.6775	20.6595	0.866899	8.20608e-66	3.04838e-64	-	Arsb	arylsulfatase B [Source:MGI Symbol;Acc:MGI:88075]	GO:0003824;GO:0008152;GO:0003943;GO:0008484;GO:0006914;GO:0007417;GO:0007584;GO:0009268;GO:0010632;GO:0010976;GO:0043627;GO:0051597;GO:0061580;GO:0005739;GO:0005764;GO:0005791;GO:0005794;GO:0009986;GO:0070062	-	-
ENSMUSG00000000248	13.7065	42.0079	-1.6158	8.60026e-66	3.18835e-64	down	Clec2g	C-type lectin domain family 2, member g [Source:MGI Symbol;Acc:MGI:1918059]	GO:0016020;GO:0016021;GO:0005615;GO:0005886;GO:0030246;GO:0046703;GO:0045671	-	KOG4297-C-type lectin[TV]
ENSMUSG00000027598	104.619	145.914	-0.479981	8.9319e-66	3.30462e-64	-	Itch	itchy, E3 ubiquitin protein ligase [Source:MGI Symbol;Acc:MGI:1202301]	GO:0016020;GO:0016740;GO:0005886;GO:0005634;GO:0005654;GO:0005515;GO:0005737;GO:0004842;GO:0031410;GO:0051607;GO:0070062;GO:0016567;GO:0002376;GO:0045087;GO:0043066;GO:0006915;GO:0005938;GO:0045732;GO:0006511;GO:0000151;GO:0005829;GO:0042787;GO:0007219;GO:0061630;GO:0070936;GO:0043021;GO:0000209;GO:0046642;GO:0070534;GO:0002669;GO:0050687;GO:0045236;GO:0032088;GO:0035519;GO:0016874;GO:0046329;GO:…	K05632-ko04120 Ubiquitin mediated proteolysis;ko04668 TNF signaling pathway;ko04144 Endocytosis;ko04932 Non-alcoholic fatty liver disease (NAFLD)	KOG0940-Ubiquitin protein ligase RSP5/NEDD4[O]
ENSMUSG00000025854	67.7525	43.2568	0.647347	1.47082e-65	5.43079e-64	-	Fam20c	family with sequence similarity 20, member C [Source:MGI Symbol;Acc:MGI:2136853]	GO:0016740;GO:0005794;GO:0046872;GO:0005615;GO:0000166;GO:0005524;GO:0005576;GO:0016301;GO:0016310;GO:0070062;GO:0004674;GO:0031214;GO:0005509;GO:0001501;GO:0070166;GO:0006468;GO:0030145;GO:0030501;GO:0045669;GO:0051174;GO:0040036;GO:0036179;GO:0046034;GO:0071895;GO:0097187;GO:0005737	-	KOG3829-Uncharacterized conserved protein[S]
ENSMUSG00000041164	61.2316	38.7724	0.659245	2.13345e-65	7.86162e-64	-	Zmiz2	zinc finger, MIZ-type containing 2 [Source:MGI Symbol;Acc:MGI:106374]	GO:0008270;GO:0046872;GO:0005634;GO:0005654;GO:0045944;GO:0005739;GO:0030374;GO:0043596	-	KOG2169-Zn-finger transcription factor[K]
ENSMUSG00000074305	22.2277	36.5143	-0.716105	2.79913e-65	1.0294e-63	-	Peak1	pseudopodium-enriched atypical kinase 1 [Source:MGI Symbol;Acc:MGI:2442366]	GO:0004672;GO:0005524;GO:0006468;GO:0016740;GO:0005737;GO:0030054;GO:0000166;GO:0005925;GO:0016301;GO:0016310;GO:0004713;GO:0004715;GO:0018108;GO:0005856;GO:0016477;GO:0034446;GO:0046777;GO:0015629	-	-
ENSMUSG00000052270	119.848	210.803	-0.814696	3.94528e-65	1.448e-63	-	Fpr2	formyl peptide receptor 2 [Source:MGI Symbol;Acc:MGI:1278319]	GO:0016020;GO:0016021;GO:0005886;GO:0007186;GO:0004871;GO:0004930;GO:0007165;GO:0006935;GO:0005887;GO:0004872;GO:0004875;GO:0004982;GO:0002430;GO:0006954;GO:0007204;GO:0050900;GO:0060326;GO:0007200	K04173-ko04080 Neuroactive ligand-receptor interaction;ko05150 Staphylococcus aureus infection	-
ENSMUSG00000001473	118.122	72.442	0.705374	4.09725e-65	1.50077e-63	-	Tubb6	tubulin, beta 6 class V [Source:MGI Symbol;Acc:MGI:1915201]	GO:0005634;GO:0015630;GO:0005737;GO:0000166;GO:0070062;GO:0005874;GO:0003924;GO:0005200;GO:0005525;GO:0007010;GO:0007017;GO:0005856	K07375-ko04145 Phagosome;ko04540 Gap junction;ko05130 Pathogenic Escherichia coli infection	KOG1375-Beta tubulin[Z]
ENSMUSG00000094812	17.8699	178.179	-3.31773	5.14548e-65	1.88097e-63	down	Gm22614	predicted gene, 22614 [Source:MGI Symbol;Acc:MGI:5452391]	-	-	-
ENSMUSG00000070327	20.3542	14.2506	0.514297	1.21708e-64	4.4403e-63	-	Rnf213	ring finger protein 213 [Source:MGI Symbol;Acc:MGI:1289196]	GO:0008270;GO:0004842;GO:0016567;GO:0016887;GO:0016740;GO:0046872;GO:0016787;GO:0005829;GO:0005737;GO:0051260;GO:0016020;GO:0005730;GO:0006511;GO:0001525;GO:0002040;GO:0051865;GO:2000051	-	-
ENSMUSG00000038633	145.132	105.386	0.461674	1.41376e-64	5.14761e-63	-	Degs1	delta(4)-desaturase, sphingolipid 1 [Source:MGI Symbol;Acc:MGI:1097711]	GO:0016020;GO:0016021;GO:0016491;GO:0055114;GO:0006629;GO:0005739;GO:0005783;GO:0005789;GO:0006631;GO:0006633;GO:0043065;GO:0042284;GO:0030148;GO:0046513	K04712-ko00600 Sphingolipid metabolism;ko04071 Sphingolipid signaling pathway	KOG2987-Fatty acid desaturase[I]
ENSMUSG00000004364	147.813	197.382	-0.417217	1.76073e-64	6.39823e-63	-	Cul3	cullin 3 [Source:MGI Symbol;Acc:MGI:1347360]	GO:0005794;GO:0005634;GO:0005515;GO:0005737;GO:0006810;GO:0006511;GO:0031625;GO:0061630;GO:0042803;GO:0046982;GO:0016020;GO:0007229;GO:0070062;GO:0016567;GO:0030332;GO:0042787;GO:0000122;GO:0001701;GO:0016477;GO:0000902;GO:0006357;GO:0031461;GO:0004842;GO:0030030;GO:0031463;GO:0071630;GO:0000139;GO:0007369;GO:0035024;GO:0032467;GO:0016192;GO:0006888;GO:0043161;GO:0000278;GO:0007080;GO:0000209;GO:…	K03869-ko04120 Ubiquitin mediated proteolysis;ko04340 Hedgehog signaling pathway;ko04341 Hedgehog signaling pathway - Fly	KOG2167-Cullins[D]
ENSMUSG00000089739	0.0001	12.477	-16.9289	1.79486e-64	6.50939e-63	down	Gm20431	predicted gene 20431 [Source:MGI Symbol;Acc:MGI:5141896]	GO:0016020;GO:0016021;GO:0005634;GO:0031625;GO:0061630;GO:0005737;GO:0006301;GO:0070534	-	-
ENSMUSG00000096243	12.7251	184.887	-3.86089	1.80572e-64	6.53584e-63	down	Gm24265	predicted gene, 24265 [Source:MGI Symbol;Acc:MGI:5454042]	-	-	-
ENSMUSG00000000441	265.65	207.184	0.358617	4.08668e-64	1.47627e-62	-	Raf1	v-raf-leukemia viral oncogene 1 [Source:MGI Symbol;Acc:MGI:97847]	GO:0016020;GO:0004672;GO:0005524;GO:0006468;GO:0016740;GO:0046872;GO:0005886;GO:0005634;GO:0005794;GO:0007165;GO:0005829;GO:0005515;GO:0005737;GO:0035556;GO:0000166;GO:0045944;GO:0016301;GO:0016310;GO:0004674;GO:0005739;GO:0017016;GO:0001934;GO:0043066;GO:0016607;GO:0031333;GO:0042802;GO:0008285;GO:0019899;GO:0035019;GO:0060324;GO:0030878;GO:0004709;GO:0031143;GO:0005057;GO:0030154;GO:0033138;GO:…	K04366-ko04014 Ras signaling pathway;ko04015 Rap1 signaling pathway;ko04010 MAPK signaling pathway;ko04012 ErbB signaling pathway;ko04370 VEGF signaling pathway;ko04630 Jak-STAT signaling pathway;ko04068 FoxO signaling pathway;ko04072 Phospholipase D signaling pathway;ko04071 Sphingolipid signaling pathway;ko04024 cAMP signaling pathway;ko04022 cGMP - PKG signaling pathway;ko04151 PI3K-Akt signal…	KOG0193-Serine/threonine protein kinase RAF[T]
ENSMUSG00000019874	47.6305	119.935	-1.33229	4.15927e-64	1.49955e-62	down	Fabp7	fatty acid binding protein 7, brain [Source:MGI Symbol;Acc:MGI:101916]	GO:0071944;GO:0005215;GO:0006810;GO:0005654;GO:0005829;GO:0005737;GO:0005911;GO:0008289;GO:0001964;GO:0022008;GO:0044297;GO:0043025;GO:0060134;GO:0042995;GO:0021846;GO:0005504;GO:0050673;GO:0005634	K08756-ko03320 PPAR signaling pathway	KOG4015-Fatty acid-binding protein FABP[I]
ENSMUSG00000031229	164.541	179.947	-0.129123	5.40201e-64	1.94377e-62	-	Atrx	ATRX, chromatin remodeler [Source:MGI Symbol;Acc:MGI:103067]	GO:0005524;GO:0046872;GO:0016787;GO:0003677;GO:0005634;GO:0005654;GO:0016604;GO:0005515;GO:0006355;GO:0000166;GO:0005694;GO:0003682;GO:0045944;GO:0007283;GO:0006351;GO:0016569;GO:0006281;GO:0006974;GO:0004386;GO:0035264;GO:0042393;GO:0006334;GO:0006338;GO:0000784;GO:0035064;GO:0000228;GO:0000781;GO:0030900;GO:0072520;GO:0031297;GO:0000780;GO:0016605;GO:0006336;GO:0000792;GO:0031618;GO:0030330;GO:…	-	KOG1015-Transcription regulator XNP/ATRX, DEAD-box superfamily[K]
ENSMUSG00000004609	225.526	286.141	-0.343431	6.38438e-64	2.29275e-62	-	Cd33	CD33 antigen [Source:MGI Symbol;Acc:MGI:99440]	GO:0016020;GO:0016021;GO:0009897;GO:0005886;GO:0030246;GO:0007155	K06473-ko04640 Hematopoietic cell lineage	-
ENSMUSG00000010751	49.2012	29.8755	0.719733	1.60365e-63	5.74777e-62	-	Tnfrsf22	tumor necrosis factor receptor superfamily, member 22 [Source:MGI Symbol;Acc:MGI:1930270]	GO:0016020;GO:0016021;GO:0006955;GO:0009897;GO:0005886;GO:0005515;GO:0005634;GO:0005576;GO:0005887;GO:0006954;GO:0033209;GO:0005031;GO:0032496;GO:0042127;GO:1902042;GO:0043005;GO:0004872;GO:0007411;GO:0048406;GO:0010977;GO:0045569;GO:0003676;GO:0090502;GO:0004523	-	-
ENSMUSG00000031596	11.6852	8.75319	0.4168	2.26231e-63	8.0927e-62	-	Slc7a2	solute carrier family 7 (cationic amino acid transporter, y+ system), member 2 [Source:MGI Symbol;Acc:MGI:99828]	GO:0016020;GO:0016021;GO:0005886;GO:0006810;GO:0030054;GO:0015171;GO:0003333;GO:0006865;GO:0050727;GO:0000064;GO:0005289;GO:0005292;GO:0015181;GO:0015189;GO:0061459;GO:0097626;GO:0097627;GO:0002537;GO:0006809;GO:0042116;GO:0043030;GO:0097638;GO:0097639;GO:0097640;GO:1902023;GO:1903352;GO:0015809	-	KOG1286-Amino acid transporters[E]
ENSMUSG00000038014	419.116	506.09	-0.272044	2.86284e-63	1.0221e-61	-	Fam120a	family with sequence similarity 120, member A [Source:MGI Symbol;Acc:MGI:2446163]	GO:0005634;GO:0016020;GO:0005886;GO:0005829;GO:0005737;GO:0003723	-	-
ENSMUSG00000040552	507.659	611.992	-0.269653	3.2912e-63	1.17275e-61	-	C3ar1	complement component 3a receptor 1 [Source:MGI Symbol;Acc:MGI:1097680]	GO:0016020;GO:0016021;GO:0005886;GO:0007186;GO:0004871;GO:0004930;GO:0007165;GO:0005623;GO:0006935;GO:0007204;GO:0004875;GO:0002430;GO:0005887;GO:0006954;GO:0007200;GO:0004876;GO:0010575;GO:0010759;GO:0045766;GO:0090023	K04009-ko04080 Neuroactive ligand-receptor interaction;ko04610 Complement and coagulation cascades;ko05150 Staphylococcus aureus infection	-
ENSMUSG00000032475	59.82	131.678	-1.13831	4.98624e-63	1.7733e-61	down	Nck1	non-catalytic region of tyrosine kinase adaptor protein 1 [Source:MGI Symbol;Acc:MGI:109601]	GO:0005634;GO:0005515;GO:0005737;GO:0045944;GO:0007015;GO:0005911;GO:0005783;GO:0016477;GO:0030971;GO:0019904;GO:0010976;GO:0045296;GO:0005102;GO:0006469;GO:0060548;GO:0006417;GO:0030334;GO:0046875;GO:0048013;GO:0033137;GO:0042110;GO:0030032;GO:0030838;GO:0036493;GO:0042102;GO:1902237;GO:1903898;GO:1903912;GO:1990441;GO:0012506;GO:0004860;GO:0000164;GO:0051707;GO:0005840;GO:0006930;GO:0070262;GO:…	K07365-ko04012 ErbB signaling pathway;ko04660 T cell receptor signaling pathway;ko04360 Axon guidance;ko05130 Pathogenic Escherichia coli infection	KOG4226-Adaptor protein NCK/Dock, contains SH2 and SH3 domains[T]
ENSMUSG00000029430	497.053	621.505	-0.322364	1.2144e-62	4.31054e-61	-	Ran	RAN, member RAS oncogene family [Source:MGI Symbol;Acc:MGI:1333112]	GO:0005634;GO:0005654;GO:0043234;GO:0007165;GO:0005515;GO:0005737;GO:0006810;GO:0015031;GO:0000166;GO:0003723;GO:0046982;GO:0006886;GO:0016020;GO:0070062;GO:0031012;GO:0003924;GO:0005525;GO:0005730;GO:0055037;GO:0034613;GO:0007049;GO:0051301;GO:0000785;GO:0005814;GO:0030496;GO:0045296;GO:0006913;GO:0006611;GO:0032092;GO:0006606;GO:0019003;GO:0005487;GO:0030036;GO:0005635;GO:0042470;GO:0000287;GO:…	K07936-ko03013 RNA transport;ko03008 Ribosome biogenesis in eukaryotes;ko05166 HTLV-I infection;ko05169 Epstein-Barr virus infection	KOG0096-GTPase Ran/TC4/GSP1 (nuclear protein transport pathway), small G protein superfamily[U]
ENSMUSG00000024770	18.4693	52.8186	-1.51592	1.36175e-62	4.82423e-61	down	Lipn	lipase, family member N [Source:MGI Symbol;Acc:MGI:1917416]	GO:0003674;GO:0016787;GO:0008150;GO:0005575;GO:0005576;GO:0006629;GO:0016042;GO:0016788	-	KOG2624-Triglyceride lipase-cholesterol esterase[I]
ENSMUSG00000014226	305.812	411.329	-0.427645	1.65874e-62	5.86502e-61	-	Cacybp	calcyclin binding protein [Source:MGI Symbol;Acc:MGI:1270839]	GO:0005634;GO:0005654;GO:0005829;GO:0005515;GO:0005737;GO:0042803;GO:0070062;GO:0005641;GO:0019904;GO:0019005;GO:0030877;GO:0031625;GO:0007507;GO:0007568;GO:0045740;GO:0055007;GO:0060416;GO:0060548;GO:0071277;GO:0043005;GO:0044297	K04507-ko04310 Wnt signaling pathway	KOG3260-Calcyclin-binding protein CacyBP[T]
ENSMUSG00000078453	156.091	89.6428	0.800126	1.67886e-62	5.92475e-61	-	Abracl	ABRA C-terminal like [Source:MGI Symbol;Acc:MGI:1920362]	-	-	-
ENSMUSG00000022462	306.637	267.805	0.195351	1.74672e-62	6.15239e-61	-	Slc38a2	solute carrier family 38, member 2 [Source:MGI Symbol;Acc:MGI:1915010]	GO:0016020;GO:0016021;GO:0005886;GO:0006810;GO:0006811;GO:0006814;GO:0015293;GO:0055085;GO:0005887;GO:0015171;GO:0006865;GO:0003333;GO:0007565;GO:0021987;GO:0031460;GO:0032328;GO:0034198;GO:0071260;GO:0005903;GO:0030424;GO:0030425;GO:0042383;GO:0043025	K14207-ko04974 Protein digestion and absorption;ko04724 Glutamatergic synapse;ko04727 GABAergic synapse	KOG1305-Amino acid transporter protein[E]
ENSMUSG00000034647	26.4198	42.7418	-0.694029	1.89317e-62	6.65549e-61	-	Ankrd12	ankyrin repeat domain 12 [Source:MGI Symbol;Acc:MGI:1914357]	GO:0003674;GO:0008150;GO:0005654;GO:0005829	-	-
ENSMUSG00000022601	28.0556	14.8912	0.913831	1.90942e-62	6.69976e-61	-	Zbtb11	zinc finger and BTB domain containing 11 [Source:MGI Symbol;Acc:MGI:2443876]	GO:0003674;GO:0008150;GO:0003676;GO:0005654	-	KOG1721-FOG: Zn-finger[R]
ENSMUSG00000024975	25.8527	8.90931	1.53693	3.19434e-62	1.11869e-60	up	Pdcd4	programmed cell death 4 [Source:MGI Symbol;Acc:MGI:107490]	GO:0005634;GO:0005829;GO:0005737;GO:0003723;GO:0045892;GO:0006915;GO:0005515;GO:0030509;GO:0007569;GO:2000353;GO:1901224;GO:0071222;GO:0050729;GO:0043508;GO:0034393;GO:0043066;GO:0051246;GO:0060940;GO:1900016;GO:1904761;GO:1905064	K16865-ko05206 MicroRNAs in cancer;ko05205 Proteoglycans in cancer	KOG0403-Neoplastic transformation suppressor Pdcd4/MA-3, contains MA3 domain[T]
ENSMUSG00000016194	51.4754	113.379	-1.1392	4.65433e-62	1.62689e-60	down	Hsd11b1	hydroxysteroid 11-beta dehydrogenase 1 [Source:MGI Symbol;Acc:MGI:103562]	GO:0016020;GO:0016021;GO:0055114;GO:0016491;GO:0006629;GO:0008202;GO:0005783;GO:0005789;GO:0030324;GO:0003845;GO:0070524	K15680-ko00140 Steroid hormone biosynthesis;ko00980 Metabolism of xenobiotics by cytochrome P450;ko05204 Chemical carcinogenesis	KOG1205-Predicted dehydrogenase[Q]
ENSMUSG00000040363	25.1404	14.134	0.830832	5.33889e-62	1.86262e-60	-	Bcor	BCL6 interacting corepressor [Source:MGI Symbol;Acc:MGI:1918708]	GO:0005634;GO:0005515;GO:0006355;GO:0006351;GO:0016569;GO:0000977;GO:0000122;GO:0045892;GO:0060021;GO:0007507;GO:0008134;GO:0044212;GO:0035518;GO:0004842;GO:0042826;GO:0042476;GO:0003714;GO:0031072;GO:0031519;GO:0030502;GO:0000415;GO:0051572;GO:0065001;GO:0070171	-	-
ENSMUSG00000046876	7.28107	10.4466	-0.520813	6.08213e-62	2.1179e-60	-	Atxn1	ataxin 1 [Source:MGI Symbol;Acc:MGI:104783]	GO:0003677;GO:0005634;GO:0005654;GO:0043234;GO:0005829;GO:0005515;GO:0005737;GO:0006355;GO:0003723;GO:0003682;GO:0045944;GO:0006351;GO:0005730;GO:0098794;GO:0000122;GO:0045892;GO:0042802;GO:0008022;GO:0016363;GO:0043621;GO:0008266;GO:0034046;GO:0008344;GO:0042272;GO:0060079;GO:0048286;GO:0042405;GO:0008542;GO:0043569;GO:0042326;GO:0060252;GO:0051168	-	KOG4053-Ataxin-1, involved in Ca2+ homeostasis[S]
ENSMUSG00000078122	1.67092	10.8377	-2.69734	6.29164e-62	2.1867e-60	down	F630028O10Rik	RIKEN cDNA F630028O10 gene [Source:MGI Symbol;Acc:MGI:3641813]	-	-	-
ENSMUSG00000021236	22.5726	11.1693	1.01503	8.38925e-62	2.91023e-60	up	Entpd5	ectonucleoside triphosphate diphosphohydrolase 5 [Source:MGI Symbol;Acc:MGI:1321385]	GO:0016787;GO:0005576;GO:0070062;GO:0005783;GO:0006486;GO:0008283;GO:0016049;GO:0017110;GO:0006487;GO:0014066;GO:0046034;GO:0045821;GO:0045134;GO:0051084;GO:0004382;GO:0016020;GO:0016021	K01511-ko00230 Purine metabolism;ko00240 Pyrimidine metabolism	KOG1385-Nucleoside phosphatase[F]
ENSMUSG00000013236	45.084	31.212	0.530516	9.13727e-62	3.16374e-60	-	Ptprs	protein tyrosine phosphatase, receptor type, S [Source:MGI Symbol;Acc:MGI:97815]	GO:0016020;GO:0016021;GO:0005886;GO:0016787;GO:0005515;GO:0030054;GO:0045202;GO:0045211;GO:0004721;GO:0004725;GO:0031410;GO:0016791;GO:0006470;GO:0016311;GO:0070062;GO:0007155;GO:0032687;GO:0042995;GO:0008201;GO:0035335;GO:0043005;GO:0021510;GO:0014069;GO:0030424;GO:0035374;GO:0043395;GO:0043204;GO:0010977;GO:0021549;GO:0021766;GO:0021987;GO:0022038;GO:0030517;GO:0032688;GO:0034164;GO:0048671;GO:…	-	KOG4228-Protein tyrosine phosphatase[T]
ENSMUSG00000095253	9.27358	4.8175	0.944842	9.20193e-62	3.18013e-60	-	Zfp799	zinc finger protein 799 [Source:MGI Symbol;Acc:MGI:2443934]	GO:0006355;GO:0046872;GO:0005622;GO:0003674;GO:0008150;GO:0005575;GO:0003676	-	KOG1721-FOG: Zn-finger[R]
ENSMUSG00000011008	58.9955	106.138	-0.847266	1.59707e-61	5.50899e-60	-	Mcoln2	mucolipin 2 [Source:MGI Symbol;Acc:MGI:1915529]	GO:0016020;GO:0016021;GO:0006810;GO:0006811	-	KOG3733-Mucolipidin and related proteins (TRML subfamily of transient receptor potential proteins)[P]
ENSMUSG00000038418	5.45603	0.488668	3.48092	1.61082e-61	5.546e-60	up	Egr1	early growth response 1 [Source:MGI Symbol;Acc:MGI:95295]	GO:0046872;GO:0003677;GO:0005634;GO:0003676;GO:0005654;GO:0005737;GO:0006355;GO:0045944;GO:0006351;GO:0003700;GO:0045893;GO:0000977;GO:0035914;GO:0071310;GO:0000122;GO:0008270;GO:0042981;GO:0043565;GO:0001077;GO:1990841;GO:0030217;GO:0000976;GO:0061418;GO:0001666;GO:0030509;GO:0006366;GO:0000982;GO:0035035;GO:0032868;GO:0044212;GO:0070498;GO:0010385;GO:0044729;GO:0002931;GO:0009749;GO:0033233;GO:…	K09203-ko05020 Prion diseases;ko04933 AGE-RAGE signaling pathway in diabetic complications;ko05166 HTLV-I infection	KOG1721-FOG: Zn-finger[R]
ENSMUSG00000025888	282.163	399.175	-0.500491	1.71854e-61	5.90579e-60	-	Casp1	caspase 1 [Source:MGI Symbol;Acc:MGI:96544]	GO:0016787;GO:0005515;GO:0005737;GO:0004197;GO:0008233;GO:0008234;GO:0006508;GO:0005576;GO:0042981;GO:0071310;GO:0032496;GO:0006915;GO:0004175;GO:0016485;GO:0050718;GO:0032611;GO:0070269;GO:0072558;GO:0005829;GO:1901998;GO:0005739;GO:0001666;GO:0043123;GO:0050715;GO:0097200;GO:0097194;GO:0009617;GO:0010506;GO:0097300;GO:0051882;GO:0060081;GO:0033198;GO:0050727;GO:0050717;GO:0071260;GO:0072557;GO:…	K01370-ko04621 NOD-like receptor signaling pathway;ko04623 Cytosolic DNA-sensing pathway;ko05014 Amyotrophic lateral sclerosis (ALS);ko05132 Salmonella infection;ko05133 Pertussis;ko05134 Legionellosis;ko05164 Influenza A	KOG3573-Caspase, apoptotic cysteine protease[D]
ENSMUSG00000040990	19.1782	54.0275	-1.49423	1.89531e-61	6.50108e-60	down	Sh3kbp1	SH3-domain kinase binding protein 1 [Source:MGI Symbol;Acc:MGI:1889583]	GO:0016020;GO:0005515;GO:0005737;GO:0030054;GO:0045202;GO:0030659;GO:0031410;GO:0005911;GO:0005856;GO:0016477;GO:0005925;GO:0006915;GO:0007010;GO:0017124;GO:0006897;GO:0043005;GO:0008360;GO:0030139	K12470-ko04144 Endocytosis	KOG4348-Adaptor protein CMS/SETA[T]
ENSMUSG00000024974	100.952	137.462	-0.445361	3.81941e-61	1.30765e-59	-	Smc3	structural maintenance of chromosomes 3 [Source:MGI Symbol;Acc:MGI:1339795]	GO:0005524;GO:0005634;GO:0005654;GO:0005515;GO:0005737;GO:0000166;GO:0005694;GO:0006281;GO:0046982;GO:0003682;GO:0006974;GO:0005622;GO:0051276;GO:0007049;GO:0051301;GO:0000922;GO:0016363;GO:0007064;GO:0000785;GO:0019827;GO:0051321;GO:0000775;GO:0000800;GO:0030893;GO:0034991;GO:0006275;GO:0070840;GO:0007062;GO:0032876;GO:0051702;GO:0044791;GO:0008278;GO:0032403;GO:0036033	K06669-ko04110 Cell cycle;ko04111 Cell cycle - yeast;ko04113 Meiosis - yeast;ko04114 Oocyte meiosis	KOG0964-Structural maintenance of chromosome protein 3 (sister chromatid cohesion complex Cohesin, subunit SMC3)[D]
ENSMUSG00000018909	9.01876	17.6115	-0.965521	6.75601e-61	2.30874e-59	-	Arrb1	arrestin, beta 1 [Source:MGI Symbol;Acc:MGI:99473]	GO:0016020;GO:0005886;GO:0005634;GO:0005654;GO:0016604;GO:0007165;GO:0005515;GO:0005737;GO:0006810;GO:0015031;GO:0043547;GO:0006355;GO:0031410;GO:0045944;GO:0006351;GO:0005622;GO:0001934;GO:0031397;GO:0005829;GO:0006915;GO:0008134;GO:0007602;GO:0005096;GO:0044212;GO:0042995;GO:0000785;GO:0031625;GO:0005905;GO:0032092;GO:0016567;GO:0031143;GO:0009968;GO:0032088;GO:0032717;GO:0042981;GO:0043161;GO:…	K04439-ko04010 MAPK signaling pathway;ko04340 Hedgehog signaling pathway;ko04144 Endocytosis;ko04062 Chemokine signaling pathway;ko04740 Olfactory transduction;ko05032 Morphine addiction	KOG3865-Arrestin[T]
ENSMUSG00000036752	175.899	120.036	0.551284	2.25516e-60	7.69227e-59	-	Tubb4b	tubulin, beta 4B class IVB [Source:MGI Symbol;Acc:MGI:1915472]	GO:0005634;GO:0015630;GO:0005737;GO:0000166;GO:0070062;GO:0005874;GO:0031012;GO:1903561;GO:0003924;GO:0005200;GO:0005525;GO:0007010;GO:0007017;GO:0005856;GO:0003725;GO:0043209;GO:0045298	K07375-ko04145 Phagosome;ko04540 Gap junction;ko05130 Pathogenic Escherichia coli infection	KOG1375-Beta tubulin[Z]
ENSMUSG00000026547	102.848	168.283	-0.710372	2.42919e-60	8.2705e-59	-	Tagln2	transgelin 2 [Source:MGI Symbol;Acc:MGI:1312985]	GO:0070062;GO:0045296;GO:0031982;GO:0030855	-	KOG2046-Calponin[Z]
ENSMUSG00000032212	63.6992	99.3334	-0.641004	3.77116e-60	1.28157e-58	-	Sltm	SAFB-like, transcription modulator [Source:MGI Symbol;Acc:MGI:1913910]	GO:0005634;GO:0003676;GO:0005654;GO:0016604;GO:0006355;GO:0003723;GO:0006351;GO:0006915;GO:0043565;GO:0006357;GO:0003690;GO:0050684	-	KOG4661-Hsp27-ERE-TATA-binding protein/Scaffold attachment factor (SAF-B)[K]
ENSMUSG00000025364	283.941	375.14	-0.401841	6.10568e-60	2.07108e-58	-	Pa2g4	proliferation-associated 2G4 [Source:MGI Symbol;Acc:MGI:894684]	GO:0005634;GO:0005737;GO:0006355;GO:0003723;GO:0016020;GO:0006351;GO:0070062;GO:0003677;GO:0005730;GO:0030529;GO:0045892;GO:0006364;GO:0031625;GO:0043066;GO:0003700;GO:0006417;GO:0045597	-	KOG2776-Metallopeptidase[R]
ENSMUSG00000110104	0.0001	54.4023	-19.0533	6.23368e-60	2.11059e-58	down	Gm45717	predicted gene 45717 [Source:MGI Symbol;Acc:MGI:5804832]	GO:0016020;GO:0016021;GO:0009607	-	-
ENSMUSG00000009549	51.5	12.4569	2.04762	8.87886e-60	3.00066e-58	up	Srp14	signal recognition particle 14 [Source:MGI Symbol;Acc:MGI:107169]	GO:0005634;GO:0005737;GO:0003723;GO:0070062;GO:0030529;GO:0042493;GO:0008312;GO:0030942;GO:0006614;GO:0005786;GO:0048500;GO:0045047	K03104-ko03060 Protein export	KOG1761-Signal recognition particle, subunit Srp14[U]
ENSMUSG00000053293	85.8965	65.4753	0.391649	1.0303e-59	3.47554e-58	-	Pom121	nuclear pore membrane protein 121 [Source:MGI Symbol;Acc:MGI:2137624]	GO:0016020;GO:0016021;GO:0005634;GO:0005654;GO:0006810;GO:0015031;GO:0031965;GO:0005783;GO:0005789;GO:0051028;GO:0005643;GO:0005487;GO:0017056;GO:0006405;GO:0006606;GO:0008139	K14316-ko03013 RNA transport	-
ENSMUSG00000031578	385.693	507.633	-0.396333	1.07864e-59	3.63196e-58	-	Mak16	MAK16 homolog [Source:MGI Symbol;Acc:MGI:1915170]	GO:0005634;GO:0003723;GO:0043231;GO:0005730;GO:0030687;GO:0000460;GO:0000470	-	KOG3064-RNA-binding nuclear protein (MAK16) containing a distinct C4 Zn-finger[A]
ENSMUSG00000040010	83.3599	57.5291	0.535062	1.11482e-59	3.74691e-58	-	Slc7a5	solute carrier family 7 (cationic amino acid transporter, y+ system), member 5 [Source:MGI Symbol;Acc:MGI:1298205]	GO:0016020;GO:0016021;GO:0005886;GO:0005829;GO:0006810;GO:0005737;GO:0007275;GO:0070062;GO:0043231;GO:0015171;GO:0003333;GO:0006865;GO:0007399;GO:0005887;GO:0030154;GO:0016324;GO:0015179;GO:0015807;GO:1902475;GO:0015297;GO:0015175;GO:0015804	K13780-ko04150 mTOR signaling pathway;ko05230 Central carbon metabolism in cancer	KOG1287-Amino acid transporters[E]
ENSMUSG00000033166	103.873	148.109	-0.511831	1.2785e-59	4.28918e-58	-	Dis3	DIS3 homolog, exosome endoribonuclease and 3'-5' exoribonuclease [Source:MGI Symbol;Acc:MGI:1919912]	GO:0016787;GO:0005634;GO:0005654;GO:0005829;GO:0005737;GO:0043547;GO:0090305;GO:0016020;GO:0090503;GO:0003723;GO:0004519;GO:0006364;GO:0005730;GO:0004518;GO:0005085;GO:0004527;GO:0000175;GO:0071034;GO:0000178;GO:0006401;GO:0000176;GO:0016075	K12585-ko03018 RNA degradation	KOG2102-Exosomal 3'-5' exoribonuclease complex, subunit Rrp44/Dis3[J]
ENSMUSG00000040229	2.58264	17.3472	-2.74778	1.30035e-59	4.35453e-58	down	Gpr34	G protein-coupled receptor 34 [Source:MGI Symbol;Acc:MGI:1346334]	GO:0016020;GO:0016021;GO:0005886;GO:0007186;GO:0004871;GO:0004930;GO:0007165;GO:0035589;GO:0005887;GO:0045028	-	-
ENSMUSG00000018932	29.3283	10.9219	1.42506	1.63254e-59	5.45696e-58	up	Map2k3	mitogen-activated protein kinase kinase 3 [Source:MGI Symbol;Acc:MGI:1346868]	GO:0004672;GO:0005524;GO:0006468;GO:0016740;GO:0005622;GO:0000166;GO:0005737;GO:0016020;GO:0016301;GO:0016310;GO:0004713;GO:0018108;GO:0004674;GO:0045893;GO:0000187;GO:0019901;GO:0000165;GO:0045860;GO:0006954;GO:0005515;GO:0060048;GO:0004702;GO:0004708;GO:0042035	K04432-ko04015 Rap1 signaling pathway;ko04010 MAPK signaling pathway;ko04013 MAPK signaling pathway - fly;ko04668 TNF signaling pathway;ko04620 Toll-like receptor signaling pathway;ko04624 Toll and Imd signaling pathway;ko04664 Fc epsilon RI signaling pathway;ko04912 GnRH signaling pathway;ko04750 Inflammatory mediator regulation of TRP channels;ko05014 Amyotrophic lateral sclerosis (ALS);ko05164…	KOG0984-Mitogen-activated protein kinase (MAPK) kinase MKK3/MKK6[T]
ENSMUSG00000025894	43.9039	25.0486	0.809619	1.80178e-59	6.01173e-58	-	Aasdhppt	aminoadipate-semialdehyde dehydrogenase-phosphopantetheinyl transferase [Source:MGI Symbol;Acc:MGI:1914868]	GO:0016740;GO:0046872;GO:0000287;GO:0005737;GO:0070062;GO:0008897;GO:0019878	K06133-ko00770 Pantothenate and CoA biosynthesis	KOG0945-Alpha-aminoadipic semialdehyde dehydrogenase-phosphopantetheinyl transferase[EH]
ENSMUSG00000026434	667.96	631.439	0.0811196	2.1425e-59	7.13559e-58	-	Nucks1	nuclear casein kinase and cyclin-dependent kinase substrate 1 [Source:MGI Symbol;Acc:MGI:1934811]	GO:0006366;GO:0005634;GO:0005737;GO:0003723;GO:0003682;GO:0042593;GO:0001077;GO:0005730;GO:0008134;GO:0000790;GO:0000724;GO:0031297;GO:0044829;GO:0043923;GO:0046628;GO:0003690;GO:0006275;GO:0036297;GO:0045944;GO:0071481;GO:0006357;GO:0003697;GO:0001678;GO:0006325;GO:0019046;GO:0046626;GO:0060382;GO:1990968;GO:1990969;GO:0000785	-	-
ENSMUSG00000020361	246.911	310.562	-0.330893	2.97017e-59	9.87422e-58	-	Hspa4	heat shock protein 4 [Source:MGI Symbol;Acc:MGI:1342292]	GO:0000166;GO:0005524;GO:0045040;GO:0051131;GO:0005829;GO:0070062	K09489-ko04612 Antigen processing and presentation	KOG0103-Molecular chaperones HSP105/HSP110/SSE1, HSP70 superfamily[O]
ENSMUSG00000025950	116.158	174.823	-0.5898	3.07204e-59	1.01944e-57	-	Idh1	isocitrate dehydrogenase 1 (NADP+), soluble [Source:MGI Symbol;Acc:MGI:96413]	GO:0046872;GO:0000287;GO:0005829;GO:0005737;GO:0042803;GO:0055114;GO:0016491;GO:0004450;GO:0016616;GO:0006102;GO:0070062;GO:0051287;GO:0005739;GO:0006099;GO:0006979;GO:0006749;GO:0045296;GO:0005102;GO:0005777;GO:0006103;GO:0004448;GO:0050661;GO:0051990;GO:0006097;GO:0008585;GO:0014070;GO:0048545;GO:0060696;GO:0071071	K00031-ko01200 Carbon metabolism;ko01210 2-Oxocarboxylic acid metabolism;ko01230 Biosynthesis of amino acids;ko00020 Citrate cycle (TCA cycle);ko00720 Carbon fixation pathways in prokaryotes;ko00480 Glutathione metabolism;ko04146 Peroxisome	KOG1526-NADP-dependent isocitrate dehydrogenase[C]
ENSMUSG00000026696	179.803	280.145	-0.639752	3.36897e-59	1.11596e-57	-	Vamp4	vesicle-associated membrane protein 4 [Source:MGI Symbol;Acc:MGI:1858730]	GO:0016020;GO:0016021;GO:0016192;GO:0000226;GO:0035493;GO:0090161;GO:0005794;GO:0008021;GO:0009986;GO:0030285;GO:0005802;GO:1901998;GO:0000149;GO:0006887;GO:0043001;GO:0005484;GO:0031201;GO:0006906;GO:0042996	-	KOG0860-Synaptobrevin/VAMP-like protein[U]
ENSMUSG00000026131	23.5982	17.3583	0.443048	3.38975e-59	1.12082e-57	-	Dst	dystonin [Source:MGI Symbol;Acc:MGI:104627]	GO:0005509;GO:0005856;GO:0008092;GO:0007010;GO:0008017;GO:0003779;GO:0016055;GO:0016887;GO:0016020;GO:0016021;GO:0046872;GO:0005886;GO:0005634;GO:0005515;GO:0005737;GO:0030054;GO:0031410;GO:0005882;GO:0005874;GO:0007155;GO:0005783;GO:0005789;GO:1904115;GO:0042995;GO:0030056;GO:0030424;GO:0005938;GO:0014069;GO:0030018;GO:0015629;GO:0007409;GO:0042383;GO:0051010;GO:0035371;GO:0005635;GO:0008090;GO:…	-	KOG0516-Dystonin, GAS (Growth-arrest-specific protein), and related proteins[Z]
ENSMUSG00000061013	7.87761	4.5965	0.777224	4.38664e-59	1.44783e-57	-	Mkx	mohawk homeobox [Source:MGI Symbol;Acc:MGI:2687286]	GO:0006355;GO:0003677;GO:0043565;GO:0005634	-	KOG0773-Transcription factor MEIS1 and related HOX domain proteins[K]
ENSMUSG00000028080	9.39006	4.45979	1.07416	5.37266e-59	1.77008e-57	up	Lrba	LPS-responsive beige-like anchor [Source:MGI Symbol;Acc:MGI:1933162]	GO:0016020	-	KOG1786-Lysosomal trafficking regulator LYST and related BEACH and WD40 repeat proteins[TU]
ENSMUSG00000018217	106.188	169.672	-0.676127	5.46817e-59	1.79832e-57	-	Pmp22	peripheral myelin protein 22 [Source:MGI Symbol;Acc:MGI:97631]	GO:0016020;GO:0016021;GO:0008219;GO:0008285;GO:0010977;GO:0030154;GO:0032060;GO:0042552;GO:0005886;GO:0005923;GO:0043218	-	-
ENSMUSG00000041997	175.066	228.838	-0.386423	5.4809e-59	1.79928e-57	-	Tlk1	tousled-like kinase 1 [Source:MGI Symbol;Acc:MGI:2441683]	GO:0004672;GO:0005524;GO:0006468;GO:0016740;GO:0005634;GO:0000166;GO:0016301;GO:0016310;GO:0016569;GO:0006974;GO:0004674;GO:0035556;GO:0007049;GO:0006886;GO:0001672	-	KOG1151-Tousled-like protein kinase[T]
ENSMUSG00000025702	26.3745	11.9754	1.13907	7.6449e-59	2.50521e-57	up	2025-03-08	membrane-associated ring finger (C3HC4) 8 [Source:MGI Symbol;Acc:MGI:1919029]	GO:0016020;GO:0016021;GO:0008270;GO:0046872;GO:0016740;GO:0030659;GO:0031410;GO:0016567;GO:0002376;GO:0005768;GO:0005764;GO:0005765;GO:0004842;GO:0002250;GO:0031901;GO:0061630;GO:0000209;GO:0042289;GO:0045347;GO:0002495	-	KOG1609-Protein involved in mRNA turnover and stability[A]
ENSMUSG00000020817	121.098	160.5	-0.406401	8.31557e-59	2.72012e-57	-	Rabep1	rabaptin, RAB GTPase binding effector protein 1 [Source:MGI Symbol;Acc:MGI:1860236]	GO:0008083;GO:0043234;GO:0005515;GO:0006810;GO:0015031;GO:0005737;GO:0005096;GO:0043547;GO:0031410;GO:0042803;GO:0043231;GO:0006897;GO:0005768;GO:0005769;GO:0006915;GO:0019904;GO:0055037;GO:0030139;GO:0016192	K12480-ko04144 Endocytosis	KOG0993-Rab5 GTPase effector Rabaptin-5[U]
ENSMUSG00000071076	73.2329	38.5697	0.925026	8.38656e-59	2.73847e-57	-	Jund	jun D proto-oncogene [Source:MGI Symbol;Acc:MGI:96648]	GO:0005634;GO:0003700;GO:0006355;GO:0003677;GO:0043565;GO:0005515;GO:0000790;GO:0045944;GO:0006351;GO:0006357;GO:0044212;GO:0019899;GO:0000981;GO:0000978;GO:0001077;GO:0032496;GO:0042127;GO:0042493;GO:0071277;GO:0000122;GO:0003713;GO:0005667;GO:0032870;GO:0045669;GO:0002076;GO:0035976;GO:0051726;GO:0009314;GO:0034097;GO:0051591;GO:0009612;GO:0010941;GO:0003690;GO:0008134;GO:0016922;GO:0006366;GO:…	K04449-ko04010 MAPK signaling pathway;ko04380 Osteoclast differentiation	KOG0837-Transcriptional activator of the JUN family[K]
ENSMUSG00000026864	369.304	460.723	-0.31909	9.37895e-59	3.05707e-57	-	Hspa5	heat shock protein 5 [Source:MGI Symbol;Acc:MGI:95835]	GO:0005634;GO:0009986;GO:0005515;GO:0005737;GO:0000166;GO:0005524;GO:0005925;GO:0005886;GO:0016020;GO:0070062;GO:0031012;GO:0005783;GO:0043066;GO:0005788;GO:0005789;GO:0030176;GO:0019904;GO:0019899;GO:0030512;GO:0042149;GO:0031625;GO:0030496;GO:0045296;GO:0005576;GO:1901998;GO:0005793;GO:0001948;GO:0016887;GO:0043022;GO:0042470;GO:0043209;GO:0071353;GO:0030335;GO:0008180;GO:0034976;GO:0002576;GO:…	K09490-ko03060 Protein export;ko04141 Protein processing in endoplasmic reticulum;ko04918 Thyroid hormone synthesis;ko05020 Prion diseases	KOG0101-Molecular chaperones HSP70/HSC70, HSP70 superfamily[O]
ENSMUSG00000007617	38.0295	23.2294	0.711164	1.09181e-58	3.55245e-57	-	Homer1	homer scaffolding protein 1 [Source:MGI Symbol;Acc:MGI:1347345]	GO:0016020;GO:0005886;GO:0005515;GO:0005737;GO:0030054;GO:0045202;GO:0045211;GO:0030424;GO:0044325;GO:0030018;GO:0045177;GO:0014069;GO:0051592;GO:0048148;GO:0007216;GO:0043005;GO:0048741;GO:0003009;GO:0043034;GO:0051928;GO:0098794;GO:0048875;GO:0090279;GO:2001256;GO:2001257	K15010-ko04068 FoxO signaling pathway;ko04724 Glutamatergic synapse	-
ENSMUSG00000028634	12.8297	10.7166	0.259638	1.66507e-58	5.40807e-57	-	Hivep3	human immunodeficiency virus type I enhancer binding protein 3 [Source:MGI Symbol;Acc:MGI:106589]	GO:0046872;GO:0005634;GO:0003676;GO:0003700;GO:0005737;GO:0006355;GO:0006351;GO:0007165;GO:0045893;GO:0003677;GO:0035914;GO:0043565;GO:0044212;GO:0006366	-	KOG1721-FOG: Zn-finger[R]
ENSMUSG00000066613	24.7176	52.8816	-1.09723	2.80191e-58	9.08443e-57	down	Zfp932	zinc finger protein 932 [Source:MGI Symbol;Acc:MGI:1916754]	GO:0006355;GO:0046872;GO:0005622;GO:0005634;GO:0003676;GO:0006351;GO:0005515;GO:0003682;GO:0042826;GO:0030154;GO:0000122;GO:0001046;GO:0043433;GO:0045668	-	KOG1721-FOG: Zn-finger[R]
ENSMUSG00000040549	164.575	208.275	-0.339744	3.5939e-58	1.16317e-56	-	Ckap5	cytoskeleton associated protein 5 [Source:MGI Symbol;Acc:MGI:1923036]	GO:0045296;GO:0007051;GO:0007098;GO:0030951;GO:0000776;GO:0000922;GO:0000930;GO:0005813;GO:0016020;GO:0035371;GO:0043234	-	-
ENSMUSG00000031485	15.1709	5.82111	1.38194	6.47901e-58	2.09325e-56	up	Prosc	proline synthetase co-transcribed [Source:MGI Symbol;Acc:MGI:1891207]	GO:0070062;GO:0005622;GO:0005739;GO:0030170	-	KOG3157-Proline synthetase co-transcribed protein[R]
ENSMUSG00000031703	133.623	100.927	0.404857	6.69895e-58	2.1605e-56	-	Itfg1	integrin alpha FG-GAP repeat containing 1 [Source:MGI Symbol;Acc:MGI:106419]	GO:0016020;GO:0016021;GO:0008150;GO:0005515;GO:0005576;GO:0070062	-	KOG4550-Predicted membrane protein[S]
ENSMUSG00000024401	44.4177	18.1201	1.29355	8.83277e-58	2.84369e-56	up	Tnf	tumor necrosis factor [Source:MGI Symbol;Acc:MGI:104798]	GO:0016020;GO:0016021;GO:0005615;GO:0009897;GO:0005886;GO:0009986;GO:0010033;GO:0045944;GO:0005125;GO:0005576;GO:0001932;GO:0006955;GO:0005887;GO:0005622;GO:0010628;GO:0045893;GO:0050766;GO:0000187;GO:0001934;GO:0010629;GO:0042742;GO:0000122;GO:0050830;GO:0071222;GO:0045892;GO:0032729;GO:0005164;GO:0030141;GO:0000165;GO:0045860;GO:0051897;GO:2000010;GO:0043280;GO:0042802;GO:0006952;GO:0051091;GO:…	K03156-ko04010 MAPK signaling pathway;ko04350 TGF-beta signaling pathway;ko04064 NF-kappa B signaling pathway;ko04668 TNF signaling pathway;ko04071 Sphingolipid signaling pathway;ko04150 mTOR signaling pathway;ko04060 Cytokine-cytokine receptor interaction;ko04210 Apoptosis;ko04640 Hematopoietic cell lineage;ko04620 Toll-like receptor signaling pathway;ko04621 NOD-like receptor signaling pathway;…	-
ENSMUSG00000031232	79.9314	112.748	-0.496273	9.35933e-58	3.00793e-56	-	Magt1	magnesium transporter 1 [Source:MGI Symbol;Acc:MGI:1914325]	GO:0016020;GO:0016021	-	KOG2603-Oligosaccharyltransferase, gamma subunit[O]
ENSMUSG00000001999	107.479	212.408	-0.98278	1.17257e-57	3.76187e-56	-	Blvra	biliverdin reductase A [Source:MGI Symbol;Acc:MGI:88170]	GO:0008270;GO:0046872;GO:0005829;GO:0005737;GO:0055114;GO:0016491;GO:0070062;GO:0000166;GO:0042167;GO:0004074	K00214-ko00860 Porphyrin and chlorophyll metabolism	-
ENSMUSG00000046785	41.9626	29.4358	0.511535	1.29313e-57	4.1414e-56	-	Epm2aip1	EPM2A (laforin) interacting protein 1 [Source:MGI Symbol;Acc:MGI:1925031]	GO:0005634;GO:0005515;GO:0005737;GO:0003677;GO:0032868;GO:0005783;GO:0006357;GO:0042802;GO:0000981;GO:0005654;GO:0045725;GO:2000467	-	-
ENSMUSG00000014498	26.3963	16.2032	0.704057	1.50053e-57	4.79726e-56	-	Ankrd52	ankyrin repeat domain 52 [Source:MGI Symbol;Acc:MGI:2444029]	GO:0003674;GO:0008150;GO:0005575	-	KOG0504-FOG: Ankyrin repeat[R]
ENSMUSG00000028458	14.7961	7.77984	0.927407	2.21276e-57	7.06196e-56	-	Tesk1	testis specific protein kinase 1 [Source:MGI Symbol;Acc:MGI:1201675]	GO:0004672;GO:0005524;GO:0006468;GO:0016740;GO:0046872;GO:0000166;GO:0005737;GO:0016301;GO:0016310;GO:0004713;GO:0018108;GO:0004674;GO:0035556;GO:0004871;GO:0004712;GO:0007283	-	-
ENSMUSG00000028577	300.778	388.553	-0.369412	2.37435e-57	7.56454e-56	-	Plaa	phospholipase A2, activating protein [Source:MGI Symbol;Acc:MGI:104810]	GO:0005515;GO:0005634;GO:0043161;GO:0005737;GO:0070062;GO:0043085;GO:0043130;GO:0006954;GO:0016005;GO:0010992	K14018-ko04141 Protein processing in endoplasmic reticulum	KOG0301-Phospholipase A2-activating protein (contains WD40 repeats)[I]
ENSMUSG00000069792	302.46	497.108	-0.716816	2.39463e-57	7.61593e-56	-	Wfdc17	WAP four-disulfide core domain 17 [Source:MGI Symbol;Acc:MGI:3649773]	GO:0005576;GO:0008150;GO:0005575;GO:0030414;GO:0010466;GO:0010951;GO:0004867	-	KOG4802-Adhesion-type protein [W]
ENSMUSG00000012848	394.583	280.741	0.491091	2.63439e-57	8.36395e-56	-	Rps5	ribosomal protein S5 [Source:MGI Symbol;Acc:MGI:1097682]	GO:0003735;GO:0006412;GO:0003723;GO:0005840;GO:0030529;GO:0015935;GO:0003729;GO:0006450;GO:0005925;GO:0016020;GO:0022627;GO:0031012;GO:0070062	K02989-ko03010 Ribosome	KOG3291-Ribosomal protein S7[J]
ENSMUSG00000033721	59.8967	97.2357	-0.699011	4.57736e-57	1.45076e-55	-	Vav3	vav 3 oncogene [Source:MGI Symbol;Acc:MGI:1888518]	GO:0046872;GO:0005737;GO:0043547;GO:0035556;GO:0005886;GO:0005085;GO:0070062;GO:0035023;GO:0005089;GO:0030890;GO:0042493;GO:0016477;GO:0030593;GO:0005515;GO:0043552;GO:0006974;GO:0043087;GO:0030676;GO:0001525;GO:0007264;GO:0007229;GO:0045785;GO:0005154;GO:0030032;GO:0050853;GO:0030031;GO:0006906;GO:0008361	K05730-ko04024 cAMP signaling pathway;ko04810 Regulation of actin cytoskeleton;ko04510 Focal adhesion;ko04650 Natural killer cell mediated cytotoxicity;ko04660 T cell receptor signaling pathway;ko04662 B cell receptor signaling pathway;ko04664 Fc epsilon RI signaling pathway;ko04666 Fc gamma R-mediated phagocytosis;ko04670 Leukocyte transendothelial migration;ko04062 Chemokine signaling pathway	KOG2996-Rho guanine nucleotide exchange factor VAV3[T]
ENSMUSG00000020238	74.1701	28.7185	1.36886	5.21908e-57	1.6513e-55	up	Ncln	nicalin [Source:MGI Symbol;Acc:MGI:1926081]	GO:0016020;GO:0016021;GO:0003674;GO:0005783;GO:0005789;GO:0009966;GO:0031648;GO:0043254	-	KOG2526-Predicted aminopeptidases - M20/M25/M40 family[E]
ENSMUSG00000033157	27.3005	51.5959	-0.918326	7.90279e-57	2.49611e-55	-	Abhd10	abhydrolase domain containing 10 [Source:MGI Symbol;Acc:MGI:2442422]	GO:0016787;GO:0005829;GO:0005739;GO:0004553;GO:0102390;GO:0019391	-	-
ENSMUSG00000021537	168.037	273.324	-0.701837	9.33091e-57	2.94212e-55	-	Cetn3	centrin 3 [Source:MGI Symbol;Acc:MGI:1097706]	GO:0046872;GO:0005634;GO:0005509;GO:0005737;GO:0005856;GO:0005730;GO:0007049;GO:0051301;GO:0005813;GO:0005815;GO:0005814;GO:0008017;GO:0032391;GO:0036064;GO:0031683;GO:0035869	-	KOG0028-Ca2+-binding protein (centrin/caltractin), EF-Hand superfamily protein[ZD]
ENSMUSG00000028252	48.8437	33.48	0.544872	9.55039e-57	3.00616e-55	-	Ccnc	cyclin C [Source:MGI Symbol;Acc:MGI:1858199]	GO:0045859;GO:0016592;GO:0016538;GO:0005634;GO:0006355;GO:0006351;GO:0045944;GO:0005654;GO:0045737;GO:0000307;GO:1901409	-	KOG0794-CDK8 kinase-activating protein cyclin C[K]
ENSMUSG00000005204	66.5676	114.138	-0.777885	1.12347e-56	3.53027e-55	-	Senp3	SUMO/sentrin specific peptidase 3 [Source:MGI Symbol;Acc:MGI:2158736]	GO:0016787;GO:0005634;GO:0005515;GO:0008233;GO:0008234;GO:0006508;GO:0005737;GO:0005730;GO:0004843;GO:0005654;GO:0071339;GO:0004175;GO:0016929;GO:0016926;GO:0019538	-	KOG0778-Protease, Ulp1 family[O]
ENSMUSG00000018379	125.484	172.202	-0.456593	1.28362e-56	4.02662e-55	-	Srsf1	serine/arginine-rich splicing factor 1 [Source:MGI Symbol;Acc:MGI:98283]	GO:0005634;GO:0003676;GO:0005654;GO:0006810;GO:0005737;GO:0003723;GO:0070062;GO:0006397;GO:0008380;GO:0051028;GO:0016607;GO:0001701;GO:0005515;GO:0005681;GO:0071013;GO:0003729;GO:0060048;GO:0035145;GO:0050733;GO:0044547;GO:0000380;GO:0000395;GO:0043422;GO:0033120;GO:0048709;GO:0097421	K12890-ko03040 Spliceosome;ko05168 Herpes simplex infection	KOG0105-Alternative splicing factor ASF/SF2 (RRM superfamily)[A]
ENSMUSG00000023723	28.7135	9.21952	1.63897	1.40591e-56	4.40271e-55	up	Mrps23	mitochondrial ribosomal protein S23 [Source:MGI Symbol;Acc:MGI:1928138]	GO:0003735;GO:0006412;GO:0005840;GO:0003723;GO:0031965;GO:0005739;GO:0030529;GO:0045111;GO:0005763	-	-
ENSMUSG00000032422	119.635	88.506	0.434797	1.46543e-56	4.58128e-55	-	Snx14	sorting nexin 14 [Source:MGI Symbol;Acc:MGI:2155664]	GO:0016020;GO:0016021;GO:0006810;GO:0015031;GO:0035091;GO:0005768;GO:0080025;GO:0005764;GO:0005765;GO:0005770;GO:0031902;GO:0042995;GO:0030425;GO:0097352	-	-
ENSMUSG00000056758	73.2616	109.903	-0.585096	1.62246e-56	5.06356e-55	-	Hmga2	high mobility group AT-hook 2 [Source:MGI Symbol;Acc:MGI:101761]	GO:0005634;GO:0006355;GO:0003677;GO:0005515;GO:0006366;GO:0045944;GO:0007283;GO:0006351;GO:0000785;GO:0001077;GO:0007049;GO:0030261;GO:0051301;GO:0045892;GO:0000122;GO:0035019;GO:0010628;GO:0003906;GO:0051321;GO:0030178;GO:0040018;GO:0060123;GO:0043066;GO:0000228;GO:0008283;GO:0060612;GO:0008284;GO:0070742;GO:0040008;GO:0045444;GO:0043065;GO:0008584;GO:0007095;GO:2000648;GO:0006284;GO:0001047;GO:…	K09283-ko05202 Transcriptional misregulation in cancers;ko05206 MicroRNAs in cancer	-
ENSMUSG00000099757	29.7683	50.7564	-0.769812	1.86306e-56	5.80458e-55	-	BE692007	expressed sequence BE692007 [Source:MGI Symbol;Acc:MGI:3035348]	-	-	-
ENSMUSG00000021193	117.054	86.9674	0.428625	3.33139e-56	1.03617e-54	-	Pitrm1	pitrilysin metallepetidase 1 [Source:MGI Symbol;Acc:MGI:1916867]	GO:0046872;GO:0016787;GO:0008233;GO:0006508;GO:0003824;GO:0008237;GO:0005739;GO:0004222;GO:0005759	-	KOG2019-Metalloendoprotease HMP1 (insulinase superfamily)[RO]
ENSMUSG00000042063	33.2464	13.4502	1.30557	3.42201e-56	1.06256e-54	up	Zfp386	zinc finger protein 386 (Kruppel-like) [Source:MGI Symbol;Acc:MGI:1930708]	GO:0006355;GO:0046872;GO:0005622;GO:0005575;GO:0003676;GO:0003682;GO:0003700;GO:0003677;GO:0007283;GO:0051038	-	KOG1721-FOG: Zn-finger[R]
ENSMUSG00000038126	19.8555	10.1424	0.969143	4.52946e-56	1.40406e-54	-	Mphosph9	M-phase phosphoprotein 9 [Source:MGI Symbol;Acc:MGI:2443138]	GO:0005794;GO:0005814;GO:0016020	-	-
ENSMUSG00000073722	1.59231	8.30804	-2.38338	6.13216e-56	1.89766e-54	down	4931408C20Rik	RIKEN cDNA 4931408C20 gene [Source:MGI Symbol;Acc:MGI:3588222]	GO:0016020;GO:0016021;GO:0003674;GO:0008150;GO:0005575	-	-
ENSMUSG00000038179	11.7582	27.3486	-1.2178	1.04884e-55	3.24028e-54	down	Slamf7	SLAM family member 7 [Source:MGI Symbol;Acc:MGI:1922595]	GO:0016020;GO:0016021	-	-
ENSMUSG00000030451	14.0422	10.3842	0.435373	1.42489e-55	4.39465e-54	-	Herc2	HECT and RLD domain containing E3 ubiquitin protein ligase 2 [Source:MGI Symbol;Acc:MGI:103234]	GO:0016740;GO:0008270;GO:0046872;GO:0005634;GO:0005737;GO:0004842;GO:0007283;GO:0016020;GO:0006281;GO:0006974;GO:0016567;GO:0005856;GO:0005814;GO:0005743;GO:0031625;GO:0032183	K10595-ko04120 Ubiquitin mediated proteolysis	KOG1426-FOG: RCC1 domain[S]
ENSMUSG00000002058	71.8277	35.3074	1.02457	1.48726e-55	4.57931e-54	up	Unc119	unc-119 lipid binding chaperone [Source:MGI Symbol;Acc:MGI:1328357]	GO:0007601;GO:0045171;GO:0006810;GO:0015031;GO:0005737;GO:0050896;GO:0008289;GO:0005856;GO:0000922;GO:0005813;GO:0005815;GO:0005515;GO:0006897;GO:0005622;GO:0005819;GO:0042953;GO:0051233;GO:0030182;GO:0061098;GO:1900186;GO:2001287	-	KOG4037-Photoreceptor synaptic vesicle protein HRG4/UNC-119[UT]
ENSMUSG00000060373	123.476	176.547	-0.515824	1.87011e-55	5.74848e-54	-	Hnrnpc	heterogeneous nuclear ribonucleoprotein C [Source:MGI Symbol;Acc:MGI:107795]	GO:0005634;GO:0003676;GO:0005654;GO:0043234;GO:0005829;GO:0003723;GO:0016020;GO:0070062;GO:0001649;GO:0000978;GO:0030529;GO:0006397;GO:0008380;GO:0000790;GO:0042802;GO:0005681;GO:0071013;GO:0003729;GO:0000980;GO:0008266;GO:0043044;GO:1990247;GO:0045120;GO:0031492;GO:0032211;GO:0070034;GO:0005697;GO:0003730;GO:0000398;GO:0070935	K12884-ko03040 Spliceosome	KOG0118-FOG: RRM domain[R]
ENSMUSG00000030156	41.7955	17.266	1.27541	2.10476e-55	6.45892e-54	up	Cd69	CD69 antigen [Source:MGI Symbol;Acc:MGI:88343]	GO:0016020;GO:0016021;GO:0009897;GO:0043234;GO:0042803;GO:0030246;GO:0035690;GO:0005509	-	KOG4297-C-type lectin[TV]
ENSMUSG00000018930	95.4893	36.4616	1.38896	2.1214e-55	6.49912e-54	up	Ccl4	chemokine (C-C motif) ligand 4 [Source:MGI Symbol;Acc:MGI:98261]	GO:0005576;GO:0005615;GO:0005515;GO:0005125;GO:0007186;GO:0006955;GO:0008009;GO:0006935;GO:0060326;GO:0042802;GO:0006954;GO:0035690;GO:0048020;GO:0002548;GO:0030593;GO:0043547;GO:0048247;GO:0070098;GO:0070374;GO:0071346;GO:0071347;GO:0071356;GO:0009636;GO:0043922;GO:0050850;GO:0051928;GO:0031726;GO:0031730;GO:2000503	K12964-ko04064 NF-kappa B signaling pathway;ko04060 Cytokine-cytokine receptor interaction;ko04620 Toll-like receptor signaling pathway;ko04623 Cytosolic DNA-sensing pathway;ko04062 Chemokine signaling pathway;ko05132 Salmonella infection	-
ENSMUSG00000064356	3478.34	4560.07	-0.390659	2.28327e-55	6.98337e-54	-	mt-Atp8	mitochondrially encoded ATP synthase 8 [Source:MGI Symbol;Acc:MGI:99926]	GO:0016020;GO:0016021;GO:0016787;GO:0006810;GO:0006811;GO:0016491;GO:0055114;GO:0015078;GO:0015986;GO:0015992;GO:0005739;GO:0000276;GO:0031966;GO:0006754;GO:0005753;GO:0045263;GO:0016887;GO:0055093	K02125-ko00190 Oxidative phosphorylation;ko05010 Alzheimer's disease;ko05012 Parkinson's disease;ko05016 Huntington's disease	-
ENSMUSG00000020372	414.885	326.549	0.345415	2.32518e-55	7.09972e-54	-	Rack1	receptor for activated C kinase 1 [Source:MGI Symbol;Acc:MGI:101849]	GO:0016020;GO:0005886;GO:0005634;GO:0005654;GO:0048471;GO:0005829;GO:0005737;GO:0003723;GO:0042803;GO:0007275;GO:0070062;GO:0016567;GO:0043022;GO:0005840;GO:0035556;GO:0001934;GO:0010629;GO:0005739;GO:0030529;GO:0007049;GO:0006915;GO:0030971;GO:0030308;GO:0005515;GO:0043547;GO:0019903;GO:0019899;GO:0006919;GO:0042995;GO:0030425;GO:0043025;GO:0043473;GO:0042169;GO:0004872;GO:0030496;GO:0048511;GO:…	K14753-ko05162 Measles	KOG0279-G protein beta subunit-like protein[T]
ENSMUSG00000018774	348.77	472.982	-0.43951	2.41035e-55	7.34757e-54	-	Cd68	CD68 antigen [Source:MGI Symbol;Acc:MGI:88342]	GO:0016020;GO:0016021;GO:0005886;GO:0071310;GO:0005768;GO:0005764;GO:0005765;GO:0010008	K06501-ko04142 Lysosome	KOG4818-Lysosomal-associated membrane protein[R]
ENSMUSG00000022890	103.831	171.509	-0.724041	2.70718e-55	8.23872e-54	-	Atp5j	ATP synthase, H+ transporting, mitochondrial F0 complex, subunit F [Source:MGI Symbol;Acc:MGI:107777]	GO:0016020;GO:0006810;GO:0006811;GO:0015078;GO:0015986;GO:0015992;GO:0005739;GO:0005743;GO:0000276;GO:0016887;GO:0005753;GO:0045263;GO:0021762;GO:0046034	K02131-ko00190 Oxidative phosphorylation;ko05010 Alzheimer's disease;ko05012 Parkinson's disease;ko05016 Huntington's disease	KOG4634-Mitochondrial F1F0-ATP synthase, subunit Cf6 (coupling factor 6)[C]
ENSMUSG00000046311	34.2085	15.1848	1.17173	2.83737e-55	8.62063e-54	up	Zfp62	zinc finger protein 62 [Source:MGI Symbol;Acc:MGI:99662]	GO:0046872;GO:0005634;GO:0003676;GO:0006355;GO:0006351	-	KOG1721-FOG: Zn-finger[R]
ENSMUSG00000031256	74.5805	112.006	-0.586704	2.91403e-55	8.83889e-54	-	Cstf2	cleavage stimulation factor, 3' pre-RNA subunit 2 [Source:MGI Symbol;Acc:MGI:1343054]	GO:0005634;GO:0003676;GO:0005654;GO:0016604;GO:0003723;GO:0006397;GO:0006378;GO:0031124;GO:0005847;GO:0003729;GO:0098789;GO:1990090;GO:0071920	K14407-ko03015 mRNA surveillance pathway	KOG0108-mRNA cleavage and polyadenylation factor I complex, subunit RNA15[A]
ENSMUSG00000005846	547.079	692.551	-0.340171	3.04565e-55	9.22289e-54	-	Rsl1d1	ribosomal L1 domain containing 1 [Source:MGI Symbol;Acc:MGI:1913659]	GO:0005634;GO:0005515;GO:0003723;GO:0016020;GO:0001649;GO:0005730;GO:0042981;GO:0045296;GO:0032880;GO:2000772;GO:0030686;GO:0000470;GO:0003730;GO:0048027	-	KOG1685-Uncharacterized conserved protein[S]
ENSMUSG00000042029	176.143	144.432	0.286354	4.86754e-55	1.47157e-53	-	Ncapg2	non-SMC condensin II complex, subunit G2 [Source:MGI Symbol;Acc:MGI:1923294]	GO:0005634;GO:0005515;GO:0016020;GO:0016607;GO:0007049;GO:0030261;GO:0051301;GO:0035064;GO:0000796;GO:0001833	-	KOG1949-Uncharacterized conserved protein[S]
ENSMUSG00000027955	5.07253	12.7579	-1.33062	8.27574e-55	2.49783e-53	down	Fam198b	family with sequence similarity 198, member B [Source:MGI Symbol;Acc:MGI:1915909]	GO:0016020;GO:0016021;GO:0000139;GO:0005794;GO:0003674;GO:0008150	-	-
ENSMUSG00000071456	27.8954	16.272	0.777635	8.79081e-55	2.64893e-53	-	1110002L01Rik	RIKEN cDNA 1110002L01 gene [Source:MGI Symbol;Acc:MGI:1915821]	-	-	-
ENSMUSG00000094483	162.459	143.132	0.18273	9.91463e-55	2.98268e-53	-	Purb	purine rich element binding protein B [Source:MGI Symbol;Acc:MGI:1338779]	GO:0003700;GO:0003677;GO:0005634;GO:0005515;GO:0006355;GO:0003723;GO:0006351;GO:0045892;GO:0000122;GO:0006915;GO:0030154;GO:0008283;GO:0046332;GO:0003697;GO:0008134;GO:0003729;GO:0003690;GO:0000977;GO:0001227;GO:0003691;GO:0006268;GO:0005662	-	KOG3074-Transcriptional regulator of the PUR family, single-stranded-DNA-binding[K]
ENSMUSG00000027011	16.7214	37.5947	-1.16884	1.02914e-54	3.09095e-53	down	Ube2e3	ubiquitin-conjugating enzyme E2E 3 [Source:MGI Symbol;Acc:MGI:107412]	GO:0016740;GO:0005634;GO:0005737;GO:0000166;GO:0005524;GO:0016567;GO:0004842;GO:0070979;GO:0040008;GO:0061631;GO:0070936;GO:0070534	K20217-ko04120 Ubiquitin mediated proteolysis	KOG0417-Ubiquitin-protein ligase[O]
ENSMUSG00000048277	34.5834	14.4854	1.25548	1.27983e-54	3.83759e-53	up	Syngr2	synaptogyrin 2 [Source:MGI Symbol;Acc:MGI:1328324]	GO:0016020;GO:0016021;GO:0005515;GO:0031410;GO:0070062;GO:0008021;GO:0030672;GO:0031594;GO:0006605	-	-
ENSMUSG00000036902	14.8043	9.15768	0.692964	3.93504e-54	1.17801e-52	-	Neto2	neuropilin (NRP) and tolloid (TLL)-like 2 [Source:MGI Symbol;Acc:MGI:1921763]	GO:0016020;GO:0016021;GO:2000312;GO:0005886;GO:0045202;GO:0014069;GO:0035255	-	-
ENSMUSG00000113836	24.1494	8.7368	1.46681	7.5261e-54	2.24937e-52	up	AC124426.4	-	-	-	-
ENSMUSG00000003541	44.6823	14.8243	1.59173	1.0101e-53	3.01403e-52	up	Ier3	immediate early response 3 [Source:MGI Symbol;Acc:MGI:104814]	GO:0043066;GO:2001020;GO:0005634	-	-
ENSMUSG00000022353	26.554	44.8414	-0.755904	1.06156e-53	3.16245e-52	-	Mtss1	metastasis suppressor 1 [Source:MGI Symbol;Acc:MGI:2384818]	GO:0003779;GO:0030036;GO:0007009;GO:0003785;GO:0005102;GO:0042802;GO:0015629	-	-
ENSMUSG00000052557	2.27222	2.44394	-0.105103	1.38257e-53	4.11207e-52	-	Gan	giant axonal neuropathy [Source:MGI Symbol;Acc:MGI:1890619]	GO:0007010;GO:0005737;GO:0016567;GO:0005856;GO:0004842;GO:0031463	-	KOG4441-Proteins containing BTB/POZ and Kelch domains, involved in regulatory/signal transduction processes[TR]
ENSMUSG00000048578	55.5596	39.885	0.478192	1.49311e-53	4.43366e-52	-	Mlec	malectin [Source:MGI Symbol;Acc:MGI:1924015]	GO:0016020;GO:0016021;GO:0030246;GO:0005975;GO:0005783;GO:0005789;GO:0019899	-	KOG3593-Predicted receptor-like serine/threonine kinase[T]
ENSMUSG00000020250	84.6611	61.5512	0.459912	1.96592e-53	5.82822e-52	-	Txnrd1	thioredoxin reductase 1 [Source:MGI Symbol;Acc:MGI:1354175]	GO:0005634;GO:0005654;GO:0005829;GO:0005737;GO:0055114;GO:0016491;GO:0050660;GO:0070062;GO:0098869;GO:0045454;GO:0005739;GO:0016668;GO:0004791;GO:0008283;GO:0007369;GO:0001650;GO:0001707;GO:0000305	-	-
ENSMUSG00000042594	23.2543	12.1825	0.932681	2.7399e-53	8.10966e-52	-	Sh2b3	SH2B adaptor protein 3 [Source:MGI Symbol;Acc:MGI:893598]	GO:0007165;GO:0005622;GO:0004871;GO:0035556;GO:0035591;GO:0009967;GO:0030097;GO:0005515;GO:0030154;GO:0035162	K12459-ko04722 Neurotrophin signaling pathway	-
ENSMUSG00000022255	387.387	482.765	-0.317546	2.76239e-53	8.16306e-52	-	Mtdh	metadherin [Source:MGI Symbol;Acc:MGI:1914404]	GO:0016020;GO:0016021;GO:0005634;GO:0016604;GO:0048471;GO:0005737;GO:0030054;GO:0003723;GO:0043066;GO:0043123;GO:0005783;GO:0005789;GO:0031965;GO:0000122;GO:0003725;GO:0005730;GO:0051897;GO:0005515;GO:0003713;GO:0005923;GO:0001650;GO:0001085;GO:0045766;GO:0051092;GO:0051059;GO:0010508;GO:0031663;GO:0070830;GO:0016324;GO:0046581	-	-
ENSMUSG00000029169	545.533	664.045	-0.283614	3.31887e-53	9.79173e-52	-	Dhx15	DEAH (Asp-Glu-Ala-His) box polypeptide 15 [Source:MGI Symbol;Acc:MGI:1099786]	GO:0005524;GO:0016787;GO:0005634;GO:0003676;GO:0000166;GO:0005737;GO:0003723;GO:0004386;GO:0008026;GO:0006397;GO:0008380;GO:0016607;GO:0003725;GO:0005730;GO:0005515;GO:0004004;GO:0000398;GO:0005681;GO:0071008;GO:0009636;GO:0043279;GO:0005689	K12820-ko03040 Spliceosome	KOG0925-mRNA splicing factor ATP-dependent RNA helicase[A]
ENSMUSG00000024621	113.825	90.6262	0.328811	3.52827e-53	1.03928e-51	-	Csf1r	colony stimulating factor 1 receptor [Source:MGI Symbol;Acc:MGI:1339758]	GO:0016020;GO:0016021;GO:0004672;GO:0005524;GO:0006468;GO:0016740;GO:0005886;GO:0005654;GO:0005515;GO:0000166;GO:0016301;GO:0016310;GO:0004713;GO:0043231;GO:0048015;GO:0002376;GO:0045087;GO:0004714;GO:0007169;GO:0001934;GO:0009986;GO:0019221;GO:0019955;GO:0030097;GO:0006954;GO:0008360;GO:0045217;GO:0008283;GO:0008284;GO:0046777;GO:0045124;GO:0030335;GO:0042803;GO:0030316;GO:0018108;GO:0090197;GO:…	K05090-ko04014 Ras signaling pathway;ko04015 Rap1 signaling pathway;ko04151 PI3K-Akt signaling pathway;ko04060 Cytokine-cytokine receptor interaction;ko04144 Endocytosis;ko04640 Hematopoietic cell lineage;ko04380 Osteoclast differentiation;ko05200 Pathways in cancer;ko05202 Transcriptional misregulation in cancers	KOG0200-Fibroblast/platelet-derived growth factor receptor and related receptor tyrosine kinases[T]
ENSMUSG00000034163	121.496	146.648	-0.271453	3.83103e-53	1.12665e-51	-	Zfc3h1	zinc finger, C3H1-type containing [Source:MGI Symbol;Acc:MGI:2446143]	GO:0005615;GO:0008150;GO:0003723;GO:0006396	-	KOG4839-Uncharacterized conserved protein[S]
ENSMUSG00000003038	121.085	114.582	0.0796314	4.67413e-53	1.3724e-51	-	Hmgn2	high mobility group nucleosomal binding domain 2 [Source:MGI Symbol;Acc:MGI:96136]	GO:0005634;GO:0003677;GO:0005737;GO:0031492;GO:0000785;GO:0000122;GO:0006357;GO:0040034	-	-
ENSMUSG00000032855	4.30548	1.66082	1.37428	5.26097e-53	1.54224e-51	up	Pkd1	polycystic kidney disease 1 homolog [Source:MGI Symbol;Acc:MGI:97603]	GO:0016020;GO:0016021;GO:0005886;GO:0005634;GO:0005515;GO:0045944;GO:0016337;GO:0070062;GO:0030246;GO:0019901;GO:0009986;GO:0001701;GO:0001822;GO:0006807;GO:0016323;GO:0007507;GO:0044325;GO:0060236;GO:0019904;GO:0005262;GO:0005929;GO:0042995;GO:0072001;GO:0001568;GO:0006816;GO:0031514;GO:0001889;GO:0030010;GO:0030155;GO:0070588;GO:0001502;GO:0001892;GO:0006611;GO:0007050;GO:0007204;GO:0007259;GO:…	-	KOG3599-Ca2+-modulated nonselective cation channel polycystin[PT]
ENSMUSG00000052296	44.4247	28.2174	0.654776	7.4362e-53	2.17642e-51	-	Ppp6r1	protein phosphatase 6, regulatory subunit 1 [Source:MGI Symbol;Acc:MGI:2442163]	GO:0005829;GO:0005737;GO:0019903;GO:0043666	-	KOG2073-SAP family cell cycle dependent phosphatase-associated protein[D]
ENSMUSG00000016756	5.11845	11.0761	-1.11367	7.74203e-53	2.26233e-51	down	Cmah	cytidine monophospho-N-acetylneuraminic acid hydroxylase [Source:MGI Symbol;Acc:MGI:103227]	GO:0046872;GO:0005737;GO:0055114;GO:0016491;GO:0051537;GO:0005783;GO:0051536;GO:0006054;GO:0030338;GO:0046381	K08080-ko00520 Amino sugar and nucleotide sugar metabolism	-
ENSMUSG00000023169	103.747	85.5208	0.27872	9.56163e-53	2.78959e-51	-	Slc38a1	solute carrier family 38, member 1 [Source:MGI Symbol;Acc:MGI:2145895]	GO:0016020;GO:0016021;GO:0005886;GO:0006810;GO:0006811;GO:0070062;GO:0006814;GO:0030424;GO:0015293;GO:0055085;GO:0005887;GO:0006865;GO:0015186;GO:0006868;GO:0007565	K14990-ko04724 Glutamatergic synapse;ko04727 GABAergic synapse	KOG1305-Amino acid transporter protein[E]
ENSMUSG00000039936	31.048	18.2638	0.765512	1.1072e-52	3.22512e-51	-	Pik3cd	phosphatidylinositol 3-kinase catalytic delta polypeptide [Source:MGI Symbol;Acc:MGI:1098211]	GO:0016740;GO:0005622;GO:0016301;GO:0016310;GO:0046854;GO:0048015;GO:0010628;GO:0014065;GO:0030335;GO:0033031;GO:0005737;GO:0000166;GO:0005524;GO:0005886;GO:0002376;GO:0045087;GO:0006935;GO:0006954;GO:0002250;GO:0030154;GO:0007166;GO:0048872;GO:0036092;GO:0016303;GO:0035005;GO:0005942;GO:0001782;GO:0046934;GO:0042113;GO:0050832	K00922-ko00562 Inositol phosphate metabolism;ko04014 Ras signaling pathway;ko04015 Rap1 signaling pathway;ko04012 ErbB signaling pathway;ko04370 VEGF signaling pathway;ko04630 Jak-STAT signaling pathway;ko04668 TNF signaling pathway;ko04066 HIF-1 signaling pathway;ko04068 FoxO signaling pathway;ko04070 Phosphatidylinositol signaling system;ko04072 Phospholipase D signaling pathway;ko04071 Sphingo…	KOG0904-Phosphatidylinositol 3-kinase catalytic subunit (p110)[T]
ENSMUSG00000045482	43.5231	39.4749	0.140846	1.22973e-52	3.57635e-51	-	Trrap	transformation/transcription domain-associated protein [Source:MGI Symbol;Acc:MGI:2153272]	GO:0005634;GO:0016310;GO:0016573;GO:1903506;GO:0016301;GO:0000123;GO:0003712;GO:0016578;GO:0043967;GO:0043968;GO:0000812;GO:0005654;GO:0005794;GO:0030914;GO:0033276;GO:0035267	-	-
ENSMUSG00000032216	39.4616	25.9403	0.605256	1.54457e-52	4.48486e-51	-	Nedd4	neural precursor cell expressed, developmentally down-regulated 4 [Source:MGI Symbol;Acc:MGI:97297]	GO:0016020;GO:0016740;GO:0005886;GO:0005829;GO:0005515;GO:0005737;GO:0004842;GO:0016567;GO:0000122;GO:0007399;GO:0045732;GO:0000151;GO:0042787;GO:0007528;GO:0019871;GO:0019904;GO:0031698;GO:0043130;GO:0061630;GO:0070063;GO:0070064;GO:0006622;GO:0007041;GO:0010766;GO:0010768;GO:0014068;GO:0019089;GO:0031175;GO:0031623;GO:0032801;GO:0034644;GO:0034765;GO:0042391;GO:0042921;GO:0043162;GO:0044111;GO:…	K10591-ko04120 Ubiquitin mediated proteolysis;ko04011 MAPK signaling pathway - yeast;ko04144 Endocytosis;ko05169 Epstein-Barr virus infection	KOG0940-Ubiquitin protein ligase RSP5/NEDD4[O]
ENSMUSG00000102037	143.719	78.1508	0.87892	2.31724e-52	6.71781e-51	-	Bcl2a1a	B cell leukemia/lymphoma 2 related protein A1a [Source:MGI Symbol;Acc:MGI:102687]	GO:0005737;GO:0043066;GO:0042981;GO:0006915;GO:0005515;GO:0001782;GO:0002903	K02162-ko04064 NF-kappa B signaling pathway;ko04210 Apoptosis;ko05202 Transcriptional misregulation in cancers	KOG4728-Anti-apoptotic Bcl-2 family proteins, prevent opening of mitochondrial porin channel[T]
ENSMUSG00000030987	19.0191	12.3049	0.628215	2.59555e-52	7.51276e-51	-	Stim1	stromal interaction molecule 1 [Source:MGI Symbol;Acc:MGI:107476]	GO:0016020;GO:0016021;GO:0046872;GO:0005886;GO:0043234;GO:0005515;GO:0006810;GO:0005737;GO:0006811;GO:0030176;GO:0006816;GO:0005887;GO:0005874;GO:0005856;GO:0070588;GO:0005783;GO:0005789;GO:0016529;GO:0006812;GO:0033017;GO:0005246;GO:0032237;GO:0051924;GO:0042802;GO:0005509;GO:0002020;GO:0032541;GO:0070166;GO:0005513;GO:0051010;GO:0006874;GO:0014902;GO:2001256;GO:0015279;GO:0002115;GO:0030426	K16059-ko04020 Calcium signaling pathway;ko04611 Platelet activation	KOG4403-Cell surface glycoprotein STIM, contains SAM domain[R]
ENSMUSG00000067369	32.0024	17.5869	0.863679	2.66253e-52	7.6945e-51	-	Trmt2b	TRM2 tRNA methyltransferase 2B [Source:MGI Symbol;Acc:MGI:2442530]	GO:0016740;GO:0008168;GO:0032259;GO:0006396;GO:0008173;GO:0001510;GO:0008150;GO:0005739;GO:0008033;GO:0030697	-	KOG2187-tRNA uracil-5-methyltransferase and related tRNA-modifying enzymes[J]
ENSMUSG00000101609	3.01461	4.48225	-0.572254	2.68334e-52	7.74246e-51	-	Kcnq1ot1	KCNQ1 overlapping transcript 1 [Source:MGI Symbol;Acc:MGI:1926855]	-	-	-
ENSMUSG00000035437	43.7701	65.3542	-0.578332	3.031e-52	8.73185e-51	-	Rabgap1	RAB GTPase activating protein 1 [Source:MGI Symbol;Acc:MGI:2385139]	GO:0005096;GO:0007049;GO:0043547;GO:0005829;GO:0005737;GO:0005856;GO:0005815;GO:0017137;GO:0006886;GO:0031338;GO:0090630;GO:0012505;GO:0005622;GO:0043087	-	KOG1102-Rab6 GTPase activator GAPCenA and related TBC domain proteins[R]
ENSMUSG00000027087	22.692	14.1525	0.681121	3.35584e-52	9.65251e-51	-	Itgav	integrin alpha V [Source:MGI Symbol;Acc:MGI:96608]	GO:0016020;GO:0016021;GO:0046872;GO:0009897;GO:0005829;GO:0009986;GO:0030054;GO:0034765;GO:0005925;GO:0005886;GO:0007275;GO:0007229;GO:0070062;GO:0007155;GO:0008305;GO:0016477;GO:0031994;GO:0038132;GO:0007160;GO:0030154;GO:0033627;GO:0001568;GO:0034446;GO:0002020;GO:0070588;GO:0008284;GO:0001525;GO:0005245;GO:0032587;GO:0031527;GO:0031528;GO:0050764;GO:0031589;GO:0045785;GO:0050919;GO:0030335;GO:…	K06487-ko04151 PI3K-Akt signaling pathway;ko04512 ECM-receptor interaction;ko04514 Cell adhesion molecules (CAMs);ko04145 Phagosome;ko04810 Regulation of actin cytoskeleton;ko04510 Focal adhesion;ko04919 Thyroid hormone signaling pathway;ko05200 Pathways in cancer;ko05205 Proteoglycans in cancer;ko05222 Small cell lung cancer;ko05410 Hypertrophic cardiomyopathy (HCM);ko05412 Arrhythmogenic right …	KOG3637-Vitronectin receptor, alpha subunit[W]
ENSMUSG00000019087	138.461	96.2944	0.523955	6.56532e-52	1.88545e-50	-	Atp6ap1	ATPase, H+ transporting, lysosomal accessory protein 1 [Source:MGI Symbol;Acc:MGI:109629]	GO:0016020;GO:0016021;GO:0006810;GO:0006811;GO:0000166;GO:0005524;GO:0070062;GO:0015991;GO:0015992;GO:0046961;GO:0005783;GO:0005789;GO:0045780;GO:0033180;GO:0033116;GO:0017137;GO:0046933;GO:0070374;GO:0045669;GO:0045921;GO:0045851;GO:0051656;GO:2001206	K03662-ko00190 Oxidative phosphorylation;ko04145 Phagosome;ko04142 Lysosome;ko05323 Rheumatoid arthritis;ko05110 Vibrio cholerae infection;ko05120 Epithelial cell signaling in Helicobacter pylori infection;ko05152 Tuberculosis;ko05161 Hepatitis B	KOG3868-Vacuolar H+-ATPase V0 sector, accessory subunit S1 (Ac45)[C]
ENSMUSG00000031004	388.28	448.739	-0.208779	6.99046e-52	2.0044e-50	-	Mki67	antigen identified by monoclonal antibody Ki 67 [Source:MGI Symbol;Acc:MGI:106035]	GO:0003677;GO:0005634;GO:0016604;GO:0005737;GO:0000166;GO:0005524;GO:0005694;GO:0003723;GO:0016020;GO:0005730;GO:0007049;GO:0008022;GO:0007088;GO:0000793;GO:0008283;GO:0006259;GO:0014070;GO:0030212;GO:0031100;GO:0034605;GO:0051321;GO:0051983;GO:0072574;GO:1902275;GO:1990705;GO:0000775	-	-
ENSMUSG00000023921	123.312	168.826	-0.453228	7.8883e-52	2.25832e-50	-	Mut	methylmalonyl-Coenzyme A mutase [Source:MGI Symbol;Acc:MGI:97239]	GO:0046872;GO:0016853;GO:0003824;GO:0008152;GO:0005739;GO:0005759;GO:0009791;GO:0031419;GO:0004494;GO:0016866;GO:0072341;GO:0050667	K01847-ko01200 Carbon metabolism;ko00630 Glyoxylate and dicarboxylate metabolism;ko00640 Propanoate metabolism;ko00720 Carbon fixation pathways in prokaryotes;ko00280 Valine, leucine and isoleucine degradation	-
ENSMUSG00000021707	72.9963	54.9598	0.409447	8.42741e-52	2.4089e-50	-	Dhfr	dihydrofolate reductase [Source:MGI Symbol;Acc:MGI:94890]	GO:0005737;GO:0055114;GO:0016491;GO:0050661;GO:0005739;GO:0003723;GO:0006730;GO:0005829;GO:0003729;GO:0017148;GO:0009165;GO:0008144;GO:0005542;GO:0000900;GO:0004146;GO:0051870;GO:0051871;GO:0070402;GO:1990825;GO:0006545;GO:0006729;GO:0031103;GO:0031427;GO:0035094;GO:0046452;GO:0046653;GO:0046654;GO:0046655;GO:0050999;GO:0051000;GO:2000121	K00287-ko00790 Folate biosynthesis;ko00670 One carbon pool by folate	KOG1324-Dihydrofolate reductase[H]
ENSMUSG00000009575	234.009	213.858	0.129909	1.04364e-51	2.97852e-50	-	Cbx5	chromobox 5 [Source:MGI Symbol;Acc:MGI:109372]	GO:0005634;GO:0005515;GO:0005694;GO:0042803;GO:0003682;GO:0005730;GO:0045892;GO:0000784;GO:0035064;GO:0016605;GO:0005654;GO:0000775;GO:0010369;GO:0035097;GO:0030674;GO:0000776;GO:0000792;GO:0042826;GO:0005720;GO:0070491;GO:0000118;GO:0005721;GO:0017053	-	-
ENSMUSG00000028693	96.9803	144.323	-0.573534	1.07484e-51	3.0628e-50	-	Nasp	nuclear autoantigenic sperm protein (histone-binding) [Source:MGI Symbol;Acc:MGI:1355328]	GO:0005634;GO:0005654;GO:0043234;GO:0005515;GO:0006810;GO:0015031;GO:0005737;GO:0007049;GO:0042393;GO:0006334;GO:0000790;GO:0006260;GO:0032403;GO:0008283;GO:0006336;GO:0051879;GO:0006335;GO:0043486;GO:0001824;GO:0008584;GO:0033574	-	KOG4563-Cell cycle-regulated histone H1-binding protein[BD]
ENSMUSG00000020496	69.6645	40.0703	0.797893	1.08448e-51	3.08547e-50	-	Rnf187	ring finger protein 187 [Source:MGI Symbol;Acc:MGI:1914224]	GO:0008270;GO:0046872;GO:0004842;GO:0043161;GO:0045893;GO:0051865;GO:0070936;GO:0005634;GO:0005654;GO:0005737;GO:0005829;GO:0016740;GO:0016567;GO:0008284	-	-
ENSMUSG00000020650	264.501	282.506	-0.0950126	1.19399e-51	3.39178e-50	-	Bcap29	B cell receptor associated protein 29 [Source:MGI Symbol;Acc:MGI:101917]	GO:0016020;GO:0016021;GO:0006810;GO:0015031;GO:0006886;GO:0001649;GO:0005783;GO:0005789;GO:0006915;GO:0016192;GO:0006888;GO:0070973	-	KOG1962-B-cell receptor-associated protein and related proteins[V]
ENSMUSG00000032997	14.5819	4.26578	1.7733	1.20672e-51	3.42266e-50	up	Chpf	chondroitin polymerizing factor [Source:MGI Symbol;Acc:MGI:106576]	GO:0016020;GO:0016021;GO:0016740;GO:0005794;GO:0046872;GO:0005575;GO:0005737;GO:0005739;GO:0008376;GO:0032580;GO:0005829;GO:0005759;GO:0030206;GO:0016757;GO:0047238;GO:0050510	K00747-ko00532 Glycosaminoglycan biosynthesis - chondroitin sulfate / dermatan sulfate	KOG3708-Uncharacterized conserved protein[S]
ENSMUSG00000019726	19.243	28.4266	-0.56291	1.32896e-51	3.76355e-50	-	Lyst	lysosomal trafficking regulator [Source:MGI Symbol;Acc:MGI:107448]	GO:0007040;GO:0032510;GO:0042267;GO:0043473;GO:0015630	-	KOG1786-Lysosomal trafficking regulator LYST and related BEACH and WD40 repeat proteins[TU]
ENSMUSG00000029254	457.017	407.346	0.165992	1.53865e-51	4.35065e-50	-	Stap1	signal transducing adaptor family member 1 [Source:MGI Symbol;Acc:MGI:1926193]	GO:0005634;GO:0005654;GO:0043234;GO:0005515;GO:0005737;GO:0043231;GO:0005739;GO:0019901;GO:0001784;GO:0005070;GO:0010628;GO:0007169;GO:0030099;GO:0005157;GO:0071222;GO:0050861;GO:0042326;GO:0005068;GO:0030971;GO:0010760;GO:0060100;GO:1900028;GO:1902227;GO:1903980;GO:1903997;GO:1904140;GO:1904151;GO:2000251;GO:0009967	-	-
ENSMUSG00000020522	30.3926	47.8245	-0.654033	2.21289e-51	6.24749e-50	-	Mfap3	microfibrillar-associated protein 3 [Source:MGI Symbol;Acc:MGI:1924068]	GO:0016020;GO:0016021	-	-
ENSMUSG00000075284	73.941	106.859	-0.531261	2.63458e-51	7.42661e-50	-	Wipf1	WAS/WASL interacting protein family, member 1 [Source:MGI Symbol;Acc:MGI:2178801]	GO:0005737;GO:0008154;GO:0031410;GO:0015629;GO:0003779;GO:0005856;GO:0005515;GO:0042995;GO:0001726;GO:0017124;GO:0005884;GO:0051707;GO:0030048	K19475-ko04144 Endocytosis	KOG4462-WASP-interacting protein VRP1/WIP, contains WH2 domain[Z]
ENSMUSG00000022521	43.8522	32.3824	0.437443	3.00175e-51	8.44865e-50	-	Crebbp	CREB binding protein [Source:MGI Symbol;Acc:MGI:1098280]	GO:0005634;GO:0006355;GO:0016740;GO:0008270;GO:0046872;GO:0003712;GO:0016573;GO:0003713;GO:0016746;GO:0004402;GO:0000123;GO:0000987;GO:0001078;GO:0001085;GO:0001191;GO:0002039;GO:0003682;GO:0003684;GO:0008134;GO:0016407;GO:0043426;GO:0000122;GO:0006473;GO:0018076;GO:0034644;GO:0045893;GO:0000790;GO:0005654;GO:0005737;GO:0016604	-	-
ENSMUSG00000095260	9.47904	127.109	-3.74518	3.05448e-51	8.58387e-50	down	Gm25890	predicted gene, 25890 [Source:MGI Symbol;Acc:MGI:5455667]	-	-	-
ENSMUSG00000051223	309.258	384.244	-0.31321	3.27425e-51	9.18742e-50	-	Bzw1	basic leucine zipper and W2 domains 1 [Source:MGI Symbol;Acc:MGI:1914132]	GO:0005737;GO:0006355;GO:0003723;GO:0016020;GO:0006351;GO:0045296	-	KOG2297-Predicted translation factor, contains W2 domain[J]
ENSMUSG00000013629	24.5635	16.5402	0.570544	3.37242e-51	9.44845e-50	-	Cad	carbamoyl-phosphate synthetase 2, aspartate transcarbamylase, and dihydroorotase [Source:MGI Symbol;Acc:MGI:1916969]	GO:0005524;GO:0016740;GO:0046872;GO:0016787;GO:0005634;GO:0003824;GO:0008152;GO:0005654;GO:0005829;GO:0005737;GO:0000166;GO:0016020;GO:0070062;GO:0006520;GO:0016874;GO:0008270;GO:0006207;GO:0006221;GO:0016810;GO:0006807;GO:0016363;GO:0019899;GO:0002134;GO:0004070;GO:0004088;GO:0004151;GO:0004672;GO:0016597;GO:0016743;GO:0016812;GO:0042802;GO:0001889;GO:0006228;GO:0006541;GO:0007507;GO:0007565;GO:…	K11540-ko00240 Pyrimidine metabolism;ko00250 Alanine, aspartate and glutamate metabolism	KOG0370-Multifunctional pyrimidine synthesis protein CAD (includes carbamoyl-phophate synthetase, aspartate transcarbamylase, and glutamine amidotransferase)[R]
ENSMUSG00000040747	1835.96	2137.69	-0.219515	5.1297e-51	1.43499e-49	-	Cd53	CD53 antigen [Source:MGI Symbol;Acc:MGI:88341]	GO:0016020;GO:0016021;GO:0001772;GO:0005886;GO:0030054;GO:0070062;GO:0005887;GO:0007166;GO:0005911;GO:1901741;GO:0009986	-	KOG3882-Tetraspanin family integral membrane protein[R]
ENSMUSG00000020649	135.377	96.386	0.490088	5.61002e-51	1.56696e-49	-	Rrm2	ribonucleotide reductase M2 [Source:MGI Symbol;Acc:MGI:98181]	GO:0046872;GO:0005829;GO:0005515;GO:0005737;GO:0055114;GO:0016491;GO:0006260;GO:0051259;GO:0009263;GO:0004748;GO:0051290;GO:0005971;GO:0008199;GO:0042803;GO:0009262;GO:0016020;GO:0016021	K10808-ko00230 Purine metabolism;ko00240 Pyrimidine metabolism;ko00480 Glutathione metabolism;ko04115 p53 signaling pathway	KOG1567-Ribonucleotide reductase, beta subunit[F]
ENSMUSG00000021676	34.2431	52.9476	-0.628751	5.62481e-51	1.56871e-49	-	Iqgap2	IQ motif containing GTPase activating protein 2 [Source:MGI Symbol;Acc:MGI:2449975]	GO:0007165;GO:0009986;GO:0005737;GO:0030027;GO:0030175;GO:0070062;GO:0043087;GO:0005516;GO:0017048;GO:0071933;GO:0005902;GO:0051015;GO:0031941;GO:0005874;GO:0005547;GO:0048365;GO:0070493;GO:0034314	K05767-ko04810 Regulation of actin cytoskeleton	KOG2128-Ras GTPase-activating protein family - IQGAP[T]
ENSMUSG00000056537	218.125	196.322	0.151929	5.74535e-51	1.59989e-49	-	Rlim	ring finger protein, LIM domain interacting [Source:MGI Symbol;Acc:MGI:1342291]	GO:0016740;GO:0008270;GO:0046872;GO:0005634;GO:0005654;GO:0005829;GO:0005515;GO:0006355;GO:0043161;GO:0006351;GO:0016567;GO:0000122;GO:0004842;GO:0006511;GO:0061630;GO:0043433;GO:0060816;GO:1900095	-	KOG0800-FOG: Predicted E3 ubiquitin ligase[O]
ENSMUSG00000052593	112.816	88.6459	0.347842	8.01227e-51	2.22777e-49	-	Adam17	a disintegrin and metallopeptidase domain 17 [Source:MGI Symbol;Acc:MGI:1096335]	GO:0016020;GO:0016021;GO:0046872;GO:0006508;GO:0008237;GO:0004222;GO:0005112;GO:0005138;GO:0005178;GO:0030165;GO:0001666;GO:0001934;GO:0006509;GO:0007155;GO:0007173;GO:0007220;GO:0008284;GO:0010820;GO:0030307;GO:0030335;GO:0030512;GO:0031659;GO:0032496;GO:0032722;GO:0033627;GO:0035313;GO:0035625;GO:0045741;GO:0050830;GO:0051088;GO:0055099;GO:0005737;GO:0005829;GO:0005887;GO:0005911;GO:0005925;GO:…	K06059-ko04330 Notch signaling pathway;ko05010 Alzheimer's disease;ko05120 Epithelial cell signaling in Helicobacter pylori infection	KOG3658-Tumor necrosis factor-alpha-converting enzyme (TACE/ADAM17) and related metalloproteases[W]
ENSMUSG00000021413	71.1446	84.1383	-0.242008	9.58282e-51	2.66043e-49	-	Prpf4b	pre-mRNA processing factor 4B [Source:MGI Symbol;Acc:MGI:109584]	GO:0004672;GO:0005524;GO:0006468;GO:0016740;GO:0005634;GO:0000166;GO:0003723;GO:0016301;GO:0016310;GO:0004674;GO:0006397;GO:0008380;GO:0016607;GO:0005681;GO:0071013;GO:0005694	-	KOG0670-U4/U6-associated splicing factor PRP4[A]
ENSMUSG00000029480	29.9506	18.3065	0.71023	1.25728e-50	3.48525e-49	-	Dhx37	DEAH (Asp-Glu-Ala-His) box polypeptide 37 [Source:MGI Symbol;Acc:MGI:3028576]	GO:0005524;GO:0016787;GO:0003676;GO:0000166;GO:0005737;GO:0004386;GO:0004004;GO:0006396;GO:0005730	-	KOG0926-DEAH-box RNA helicase[AJ]
ENSMUSG00000026730	12.7494	19.4459	-0.609043	1.56353e-50	4.32766e-49	-	Pter	phosphotriesterase related [Source:MGI Symbol;Acc:MGI:107372]	GO:0008270;GO:0046872;GO:0016788;GO:0009056;GO:0016787;GO:0070062;GO:0030855	-	-
ENSMUSG00000036622	68.277	47.6792	0.518038	2.01166e-50	5.55963e-49	-	Atp13a2	ATPase type 13A2 [Source:MGI Symbol;Acc:MGI:1922022]	GO:0016020;GO:0016021;GO:0046872;GO:0016787;GO:0000166;GO:0005524;GO:0016887;GO:0006812;GO:0005765;GO:0070588;GO:0030133;GO:0080025;GO:0005764;GO:0005770;GO:0099132;GO:0006874;GO:0005776;GO:0005887;GO:0043005;GO:0043025;GO:0043231;GO:0034599;GO:0050714;GO:0010821;GO:0070300;GO:1905037;GO:0012506;GO:0006879;GO:0031982;GO:0005771;GO:0005388;GO:1903543;GO:1905123;GO:0055069;GO:0052548;GO:0006882;GO:…	-	KOG0208-Cation transport ATPase[P]
ENSMUSG00000000568	22.7767	31.2449	-0.456061	2.17251e-50	5.99514e-49	-	Hnrnpd	heterogeneous nuclear ribonucleoprotein D [Source:MGI Symbol;Acc:MGI:101947]	GO:0003677;GO:0005634;GO:0003676;GO:0005654;GO:0005737;GO:0006355;GO:0003723;GO:0006351;GO:0070062;GO:0030529;GO:0005515;GO:0048511;GO:0042162;GO:0043488;GO:0045727;GO:0042752;GO:0097167;GO:0032204;GO:0003680;GO:0003682;GO:0003729;GO:0008134;GO:0035925;GO:0042826;GO:0001889;GO:0007420;GO:0010628;GO:0010629;GO:0021549;GO:0032355;GO:0042493;GO:0048255;GO:0051592;GO:0051602;GO:0061158;GO:0071230;GO:…	-	KOG0118-FOG: RRM domain[R]
ENSMUSG00000040613	42.9827	83.4431	-0.957035	2.23287e-50	6.15245e-49	-	Apobec1	apolipoprotein B mRNA editing enzyme, catalytic polypeptide 1 [Source:MGI Symbol;Acc:MGI:103298]	GO:0008270;GO:0046872;GO:0016787;GO:0005515;GO:0005737;GO:0003824;GO:0043085;GO:0006397;GO:0016814;GO:0006641;GO:0042127;GO:0042157;GO:0042158;GO:0042953;GO:0010332;GO:0048255;GO:0090209;GO:0080111;GO:0017091;GO:0003729;GO:0004126;GO:0004131;GO:0008047;GO:0019904;GO:0043021;GO:0006970;GO:0009972;GO:0010043;GO:0016554;GO:0016556;GO:0032869;GO:0042493;GO:0045471;GO:0051592;GO:0051607;GO:0070383;GO:…	-	-
ENSMUSG00000031812	11.2226	27.6634	-1.30157	3.04346e-50	8.37338e-49	down	Map1lc3b	microtubule-associated protein 1 light chain 3 beta [Source:MGI Symbol;Acc:MGI:1914693]	GO:0016020;GO:0005515;GO:0006914;GO:0005737;GO:0031410;GO:0005874;GO:0005856;GO:0005622;GO:0005739;GO:0012505;GO:0005776;GO:0000421;GO:0031625;GO:0000422;GO:0005930;GO:0044754;GO:0070257	-	KOG1654-Microtubule-associated anchor protein involved in autophagy and membrane trafficking[Z]
ENSMUSG00000093815	13.9983	137.936	-3.30068	4.32215e-50	1.18736e-48	down	Gm26444	predicted gene, 26444 [Source:MGI Symbol;Acc:MGI:5456221]	-	-	-
ENSMUSG00000019818	292.298	249.126	0.230567	4.75452e-50	1.30419e-48	-	Cd164	CD164 antigen [Source:MGI Symbol;Acc:MGI:1859568]	GO:0016020;GO:0016021;GO:0005886;GO:0007155;GO:0005768;GO:0005764;GO:0005765;GO:0005515;GO:0007517;GO:0007157;GO:0010008	K06546-ko04142 Lysosome	-
ENSMUSG00000079605	0.0001	7.56307	-16.2067	1.03945e-49	2.84699e-48	down	Zbtb9	zinc finger and BTB domain containing 9 [Source:MGI Symbol;Acc:MGI:1918022]	GO:0046872;GO:0008150;GO:0003677;GO:0005634;GO:0003676;GO:0006355;GO:0006351	-	KOG1721-FOG: Zn-finger[R]
ENSMUSG00000063253	213.837	164.764	0.376109	1.05128e-49	2.87513e-48	-	Scoc	short coiled-coil protein [Source:MGI Symbol;Acc:MGI:1927654]	GO:0016020;GO:0000139;GO:0005794;GO:0003674;GO:0005654;GO:0005737;GO:0005768;GO:0005829;GO:0005802;GO:0016239;GO:0061635	-	KOG3650-Predicted coiled-coil protein[R]
ENSMUSG00000018199	28.3702	19.7983	0.518997	1.16149e-49	3.17181e-48	-	Trove2	TROVE domain family, member 2 [Source:MGI Symbol;Acc:MGI:106652]	GO:0046872;GO:0005634;GO:0005654;GO:0005829;GO:0005737;GO:0003723;GO:0030529;GO:0030030;GO:0060271;GO:0009411;GO:0030620;GO:0034336;GO:0002520;GO:0007224	K11089-ko05322 Systemic lupus erythematosus	KOG4465-Uncharacterized conserved protein[S]
ENSMUSG00000022965	28.246	14.2294	0.989172	1.27798e-49	3.48474e-48	-	Ifngr2	interferon gamma receptor 2 [Source:MGI Symbol;Acc:MGI:107654]	GO:0016020;GO:0016021;GO:0005886;GO:0019221;GO:0005783;GO:0051607;GO:0004920	K05133-ko04630 Jak-STAT signaling pathway;ko04066 HIF-1 signaling pathway;ko04060 Cytokine-cytokine receptor interaction;ko04650 Natural killer cell mediated cytotoxicity;ko04380 Osteoclast differentiation;ko05321 Inflammatiory bowel disease (IBD);ko05132 Salmonella infection;ko05152 Tuberculosis;ko05162 Measles;ko05164 Influenza A;ko05168 Herpes simplex infection;ko05145 Toxoplasmosis;ko05140 Le…	-
ENSMUSG00000036908	171.921	126.444	0.443252	1.41801e-49	3.8608e-48	-	Unc93b1	unc-93 homolog B1 (C. elegans) [Source:MGI Symbol;Acc:MGI:1859307]	GO:0016020;GO:0016021;GO:0034138;GO:0034154;GO:0034162;GO:0005768;GO:0005783	-	-
ENSMUSG00000017493	36.0269	45.9494	-0.350972	1.70735e-49	4.64172e-48	-	Igfbp4	insulin-like growth factor binding protein 4 [Source:MGI Symbol;Acc:MGI:96439]	GO:0005576;GO:0005615;GO:0010906;GO:0005520;GO:0001558;GO:0043410;GO:0019838;GO:0043568;GO:0040008;GO:0031994;GO:0031995;GO:0044342;GO:0006954	-	-
ENSMUSG00000051439	34.7318	13.0373	1.41362	2.00128e-49	5.43277e-48	up	Cd14	CD14 antigen [Source:MGI Symbol;Acc:MGI:88318]	GO:0016020;GO:0005794;GO:0005615;GO:0005886;GO:0005576;GO:0070062;GO:0002376;GO:0045087;GO:0071222;GO:0031362;GO:0031225;GO:0006954;GO:0032760;GO:0045121;GO:0045807;GO:2000484;GO:1901224;GO:0009897;GO:0031663;GO:0001530;GO:0032729;GO:0070891;GO:0071723;GO:0002237;GO:0006898;GO:0009408;GO:0009617;GO:0032026;GO:0032481;GO:0032496;GO:0034142;GO:0034612;GO:0045471;GO:0050715;GO:0051602;GO:0071219;GO:…	K04391-ko04010 MAPK signaling pathway;ko04064 NF-kappa B signaling pathway;ko04145 Phagosome;ko04810 Regulation of actin cytoskeleton;ko04640 Hematopoietic cell lineage;ko04620 Toll-like receptor signaling pathway;ko05202 Transcriptional misregulation in cancers;ko05130 Pathogenic Escherichia coli infection;ko05132 Salmonella infection;ko05133 Pertussis;ko05134 Legionellosis;ko05152 Tuberculosis;…	-
ENSMUSG00000029823	67.0142	98.399	-0.554176	3.47667e-49	9.42398e-48	-	Luc7l2	LUC7-like 2 (S. cerevisiae) [Source:MGI Symbol;Acc:MGI:2183260]	GO:0003729;GO:0006376;GO:0005685;GO:0005634;GO:0003723;GO:0016607;GO:0019899;GO:0005654;GO:0071004	-	KOG0796-Spliceosome subunit[A]
ENSMUSG00000021178	74.9932	136.52	-0.86428	3.97007e-49	1.07455e-47	-	Psmc1	protease (prosome, macropain) 26S subunit, ATPase 1 [Source:MGI Symbol;Acc:MGI:106054]	GO:0016020;GO:0005524;GO:0005634;GO:0005654;GO:0005829;GO:0005737;GO:0000166;GO:0003723;GO:0016787;GO:0000502;GO:0030163;GO:0030433;GO:0008540;GO:0022624;GO:0017025;GO:0036402;GO:0045899;GO:1901800;GO:0031595;GO:0031597;GO:1901215;GO:0005838	K03062-ko03050 Proteasome;ko05203 Viral carcinogenesis;ko05169 Epstein-Barr virus infection	KOG0726-26S proteasome regulatory complex, ATPase RPT2[O]
ENSMUSG00000021248	161.746	220.189	-0.445006	4.24612e-49	1.14758e-47	-	Tmed10	transmembrane p24 trafficking protein 10 [Source:MGI Symbol;Acc:MGI:1915831]	GO:0016020;GO:0016021;GO:0005794;GO:0005886;GO:0006810;GO:0015031;GO:0031410;GO:0070062;GO:0005783;GO:0005789;GO:0033116;GO:0000139;GO:0006886;GO:0007030;GO:0016192;GO:0005793;GO:0042470;GO:0019905;GO:1902003;GO:0030658;GO:0006890;GO:0070765;GO:0030667;GO:0030140;GO:0032403;GO:0001822;GO:0035964;GO:0043279;GO:0045055;GO:0048199;GO:0051259;GO:0005801;GO:0030137;GO:0042589;GO:0043231	-	KOG1691-emp24/gp25L/p24 family of membrane trafficking proteins[U]
ENSMUSG00000028238	16.802	37.1746	-1.14568	4.75244e-49	1.28253e-47	down	Atp6v0d2	ATPase, H+ transporting, lysosomal V0 subunit D2 [Source:MGI Symbol;Acc:MGI:1924415]	GO:0006810;GO:0006811;GO:0016020;GO:0070062;GO:0015078;GO:0015991;GO:0015992;GO:0033179;GO:0016324;GO:0016471;GO:0005769;GO:0005768	K02146-ko00190 Oxidative phosphorylation;ko04145 Phagosome;ko04142 Lysosome;ko04966 Collecting duct acid secretion;ko04721 Synaptic vesicle cycle;ko05203 Viral carcinogenesis;ko05323 Rheumatoid arthritis;ko05110 Vibrio cholerae infection;ko05120 Epithelial cell signaling in Helicobacter pylori infection;ko05152 Tuberculosis	KOG2957-Vacuolar H+-ATPase V0 sector, subunit d[C]
ENSMUSG00000016018	149.508	201.269	-0.428905	4.88516e-49	1.31641e-47	-	Skiv2l2	superkiller viralicidic activity 2-like 2 (S. cerevisiae) [Source:MGI Symbol;Acc:MGI:1919448]	GO:0005524;GO:0016787;GO:0005634;GO:0003676;GO:0000166;GO:0003723;GO:0006397;GO:0008380;GO:0004386;GO:0006364;GO:0005730;GO:0005681;GO:0004004;GO:0071013;GO:0005654;GO:0006401;GO:0000460;GO:0000178;GO:0003724	K12598-ko03018 RNA degradation	KOG0948-Nuclear exosomal RNA helicase MTR4, DEAD-box superfamily[A]
ENSMUSG00000035847	54.238	37.6845	0.525332	5.75337e-49	1.5481e-47	-	Ids	iduronate 2-sulfatase [Source:MGI Symbol;Acc:MGI:96417]	GO:0046872;GO:0016787;GO:0005515;GO:0003824;GO:0008152;GO:0008484;GO:0005764;GO:0004423	K01136-ko00531 Glycosaminoglycan degradation;ko04142 Lysosome	KOG3867-Sulfatase[R]
ENSMUSG00000052459	380.174	458.685	-0.270844	6.14828e-49	1.65194e-47	-	Atp6v1a	ATPase, H+ transporting, lysosomal V1 subunit A [Source:MGI Symbol;Acc:MGI:1201780]	GO:0005524;GO:0005886;GO:0016787;GO:0006810;GO:0006811;GO:0000166;GO:0070062;GO:0015991;GO:0015992;GO:0005765;GO:0046961;GO:0005739;GO:0033180;GO:0005829;GO:0046034;GO:0016324;GO:0043209;GO:0005902	K02145-ko00190 Oxidative phosphorylation;ko04150 mTOR signaling pathway;ko04145 Phagosome;ko04966 Collecting duct acid secretion;ko04721 Synaptic vesicle cycle;ko05323 Rheumatoid arthritis;ko05110 Vibrio cholerae infection;ko05120 Epithelial cell signaling in Helicobacter pylori infection	KOG1352-Vacuolar H+-ATPase V1 sector, subunit A[C]
ENSMUSG00000079477	142.709	204.62	-0.519868	7.18276e-49	1.92706e-47	-	Rab7	RAB7, member RAS oncogene family [Source:MGI Symbol;Acc:MGI:105068]	GO:0016020;GO:0005794;GO:0005515;GO:0005737;GO:0006810;GO:0006914;GO:0015031;GO:0000166;GO:0031410;GO:0070062;GO:0006629;GO:0003924;GO:0005525;GO:0010008;GO:0016042;GO:0005768;GO:0005829;GO:0005764;GO:0005765;GO:0005770;GO:0031902;GO:0045732;GO:0000421;GO:0000045;GO:0045335;GO:0030904;GO:0006886;GO:0045022;GO:0006622;GO:0019003;GO:0005811;GO:0042147;GO:1903543;GO:0030670;GO:0033162;GO:0008333;GO:…	K07897-ko04144 Endocytosis;ko04145 Phagosome;ko05132 Salmonella infection;ko05152 Tuberculosis;ko05146 Amoebiasis	KOG0394-Ras-related GTPase[R]
ENSMUSG00000022175	21.1534	10.5341	1.00583	9.78957e-49	2.6226e-47	up	Lrp10	low-density lipoprotein receptor-related protein 10 [Source:MGI Symbol;Acc:MGI:1929480]	GO:0016020;GO:0016021;GO:0006898;GO:0048839;GO:0006897;GO:0005905;GO:0006629;GO:0006869;GO:0005041	-	-
ENSMUSG00000095028	8.30041	22.9698	-1.46848	1.66814e-48	4.4624e-47	down	Sirpb1b	signal-regulatory protein beta 1B [Source:MGI Symbol;Acc:MGI:3779828]	GO:0016020;GO:0016021;GO:0003674;GO:0008150;GO:0070062	K06551-ko04380 Osteoclast differentiation	-
ENSMUSG00000032411	11.9297	9.43392	0.338624	1.78835e-48	4.777e-47	-	Tfdp2	transcription factor Dp 2 [Source:MGI Symbol;Acc:MGI:107167]	GO:0003700;GO:0006355;GO:0003677;GO:0005634;GO:0003712;GO:0008134;GO:0000278;GO:0006351;GO:0007049;GO:0005667;GO:1903506;GO:0019904;GO:0007507;GO:0045892	K09392-ko04110 Cell cycle	KOG2829-E2F-like protein[K]
ENSMUSG00000027660	14.5238	7.39187	0.974402	1.82299e-48	4.86244e-47	-	Skil	SKI-like [Source:MGI Symbol;Acc:MGI:106203]	GO:0005634;GO:0043234;GO:0005515;GO:0005737;GO:0003682;GO:0000978;GO:0000122;GO:0045596;GO:0019904;GO:0046332;GO:0007179;GO:0001078;GO:0070207;GO:0030512;GO:0016605;GO:0032403;GO:0007519;GO:0070208;GO:0050772;GO:0001825;GO:0003714;GO:0007050;GO:1902043;GO:0002260;GO:0070306;GO:1902231;GO:0070848;GO:0048666;GO:0030514;GO:0007283;GO:0034097;GO:0001669	K18499-ko04550 Signaling pathways regulating pluripotency of stem cells	-
ENSMUSG00000052102	141.55	201.711	-0.51098	2.06739e-48	5.50634e-47	-	Gnpda1	glucosamine-6-phosphate deaminase 1 [Source:MGI Symbol;Acc:MGI:1347054]	GO:0016787;GO:0005737;GO:0005975;GO:0070062;GO:0006091;GO:0004342;GO:0006044;GO:0006002;GO:0006041;GO:0006043;GO:0007340;GO:0046370	K02564-ko00520 Amino sugar and nucleotide sugar metabolism	KOG3148-Glucosamine-6-phosphate isomerase[G]
ENSMUSG00000015243	86.8292	74.2991	0.224835	3.00833e-48	8.00086e-47	-	Abca1	ATP-binding cassette, sub-family A (ABC1), member 1 [Source:MGI Symbol;Acc:MGI:99607]	GO:0016020;GO:0016021;GO:0005524;GO:0009897;GO:0005215;GO:0006810;GO:0005794;GO:0048471;GO:0005515;GO:0000166;GO:0005886;GO:0043231;GO:0005887;GO:0007186;GO:0098656;GO:0016887;GO:0055085;GO:0042632;GO:0045121;GO:0045335;GO:0071300;GO:0051117;GO:0030139;GO:0005102;GO:0042626;GO:0005548;GO:0030819;GO:0007040;GO:0008203;GO:0017127;GO:0033344;GO:0042157;GO:0042158;GO:0010875;GO:0033700;GO:0019905;GO:…	K05641-ko02010 ABC transporters;ko04975 Fat digestion and absorption	KOG0059-Lipid exporter ABCA1 and related proteins, ABC superfamily[IR]
ENSMUSG00000019373	240.522	187.453	0.359636	3.80323e-48	1.01003e-46	-	Cops3	COP9 signalosome subunit 3 [Source:MGI Symbol;Acc:MGI:1349409]	GO:0005634;GO:0005654;GO:0005829;GO:0005515;GO:0005737;GO:0006511;GO:0001701;GO:0008180;GO:0000338	-	KOG2582-COP9 signalosome, subunit CSN3[OT]
ENSMUSG00000027823	73.027	96.0633	-0.395555	4.6214e-48	1.22554e-46	-	Gmps	guanine monophosphate synthetase [Source:MGI Symbol;Acc:MGI:2448526]	GO:0005524;GO:0005829;GO:0005737;GO:0000166;GO:0016874;GO:0006541;GO:0003922;GO:0016462;GO:0006164;GO:0006177;GO:0003921	K01951-ko00230 Purine metabolism;ko00983 Drug metabolism - other enzymes	KOG1622-GMP synthase[F]
ENSMUSG00000005566	82.0648	57.7245	0.507578	5.30317e-48	1.40431e-46	-	Trim28	tripartite motif-containing 28 [Source:MGI Symbol;Acc:MGI:109274]	GO:0016740;GO:0008270;GO:0046872;GO:0005622;GO:0005634;GO:0005654;GO:0005515;GO:0006355;GO:0006366;GO:0045944;GO:0016567;GO:0003723;GO:0003682;GO:0006351;GO:0016569;GO:0045893;GO:0003677;GO:0007265;GO:0000122;GO:0045892;GO:0001701;GO:0000785;GO:0004842;GO:0003713;GO:0031625;GO:1990841;GO:0007566;GO:0004672;GO:0046777;GO:0045087;GO:0051259;GO:0060028;GO:0060669;GO:0003714;GO:0005719;GO:0016925;GO:…	-	-
ENSMUSG00000040599	17.2757	5.49697	1.65204	5.97295e-48	1.57939e-46	up	Mis12	MIS12 kinetochore complex component [Source:MGI Symbol;Acc:MGI:1914389]	GO:0005634;GO:0003674;GO:0005694;GO:0007049;GO:0000775;GO:0051301;GO:0007059;GO:0000776;GO:0051382;GO:0000777;GO:0051315;GO:0000444	-	-
ENSMUSG00000024677	12.3712	25.6838	-1.05388	7.09298e-48	1.87285e-46	down	Ms4a6b	membrane-spanning 4-domains, subfamily A, member 6B [Source:MGI Symbol;Acc:MGI:1917024]	GO:0016020;GO:0016021;GO:0003674;GO:0008150;GO:0005575	-	-
ENSMUSG00000022788	44.4101	76.4575	-0.783769	1.1537e-47	3.04188e-46	-	Fgd4	FYVE, RhoGEF and PH domain containing 4 [Source:MGI Symbol;Acc:MGI:2183747]	GO:0046872;GO:0005737;GO:0043547;GO:0003779;GO:0030027;GO:0030175;GO:0035023;GO:0005085;GO:0005089;GO:0005856;GO:0042995;GO:0007257;GO:0030032;GO:0030035	-	KOG4424-Predicted Rho/Rac guanine nucleotide exchange factor/faciogenital dysplasia protein 3[T]
ENSMUSG00000003161	31.7915	16.4744	0.948416	1.15375e-47	3.03766e-46	-	Sri	sorcin [Source:MGI Symbol;Acc:MGI:98419]	GO:0016020;GO:0046872;GO:0005509;GO:0005654;GO:0005829;GO:0005515;GO:0005737;GO:0046982;GO:0005886;GO:0070062;GO:0005622;GO:0016529;GO:0005789;GO:0042802;GO:0030018;GO:0006816;GO:0033017;GO:0002020;GO:0006508;GO:0010459;GO:0031982;GO:0004198;GO:0051924;GO:0042994;GO:0060315;GO:0086004;GO:0051281;GO:1901077;GO:2000678;GO:0042584;GO:0070491;GO:0035774;GO:1901841;GO:1901844;GO:0007507;GO:0005739;GO:…	-	KOG0037-Ca2+-binding protein, EF-Hand protein superfamily[T]
ENSMUSG00000112148	347.179	467.452	-0.429138	1.30575e-47	3.43292e-46	-	Lilrb4a	leukocyte immunoglobulin-like receptor, subfamily B, member 4A [Source:MGI Symbol;Acc:MGI:102701]	GO:0016020;GO:0016021;GO:0005886;GO:0070062;GO:0002376;GO:0002250	K06512-ko04380 Osteoclast differentiation	-
ENSMUSG00000055782	40.1647	60.1048	-0.581554	1.30815e-47	3.43432e-46	-	Abcd2	ATP-binding cassette, sub-family D (ALD), member 2 [Source:MGI Symbol;Acc:MGI:1349467]	GO:0055085;GO:0016021;GO:0005524;GO:0006810;GO:0000166;GO:0016887;GO:0042626;GO:0005777;GO:0006635;GO:0042803;GO:0000038;GO:0032000;GO:0042760	K05676-ko02010 ABC transporters;ko04146 Peroxisome	-
ENSMUSG00000006678	97.3686	129.111	-0.407085	2.89546e-47	7.59067e-46	-	Pola1	polymerase (DNA directed), alpha 1 [Source:MGI Symbol;Acc:MGI:99660]	GO:0016740;GO:0046872;GO:0003677;GO:0005634;GO:0003676;GO:0005654;GO:0005829;GO:0005737;GO:0090305;GO:0000166;GO:0046982;GO:0003682;GO:0005730;GO:0019901;GO:0003887;GO:0006260;GO:0071897;GO:0051536;GO:0051539;GO:0016779;GO:0006270;GO:0016363;GO:0005515;GO:0000785;GO:0008283;GO:0008408;GO:0005635;GO:0006269;GO:0006303;GO:0006273;GO:0003896;GO:0001882;GO:0006271;GO:0006272;GO:0005658	K02320-ko00230 Purine metabolism;ko00240 Pyrimidine metabolism;ko03030 DNA replication	KOG0970-DNA polymerase alpha, catalytic subunit[L]
ENSMUSG00000083899	165.549	229.408	-0.470661	2.98148e-47	7.80502e-46	-	Gm12346	predicted gene 12346 [Source:MGI Symbol;Acc:MGI:3649810]	-	-	-
ENSMUSG00000041852	58.5547	45.5358	0.362785	3.04468e-47	7.95911e-46	-	Tcf20	transcription factor 20 [Source:MGI Symbol;Acc:MGI:108399]	GO:0008270;GO:0046872;GO:0003677;GO:0005634;GO:0005654;GO:0016604;GO:0005515;GO:0006355;GO:0006366;GO:0003723;GO:0045944;GO:0006351;GO:0044212;GO:0000978;GO:0001077;GO:0003700	-	-
ENSMUSG00000020021	21.4624	33.376	-0.637003	3.12298e-47	8.15219e-46	-	Fgd6	FYVE, RhoGEF and PH domain containing 6 [Source:MGI Symbol;Acc:MGI:1261419]	GO:0046872;GO:0003674;GO:0008150;GO:0005575;GO:0005737;GO:0043547;GO:0035023;GO:0005085;GO:0005089;GO:0005856	-	-
ENSMUSG00000034254	28.5155	11.712	1.28376	5.69156e-47	1.48361e-45	up	Agpat1	1-acylglycerol-3-phosphate O-acyltransferase 1 (lysophosphatidic acid acyltransferase, alpha) [Source:MGI Symbol;Acc:MGI:1932075]	GO:0016020;GO:0016021;GO:0016740;GO:0008152;GO:0006629;GO:0008654;GO:0016746;GO:0003841;GO:0001819;GO:0006654;GO:0005783	K13509-ko00561 Glycerolipid metabolism;ko00564 Glycerophospholipid metabolism;ko04072 Phospholipase D signaling pathway;ko04975 Fat digestion and absorption	-
ENSMUSG00000054405	62.8412	101.209	-0.687556	5.78047e-47	1.50464e-45	-	Dnajc8	DnaJ heat shock protein family (Hsp40) member C8 [Source:MGI Symbol;Acc:MGI:1915848]	GO:0005654;GO:0005829;GO:0045171	-	KOG1150-Predicted molecular chaperone (DnaJ superfamily)[O]
ENSMUSG00000035284	44.5097	59.5943	-0.421056	7.36528e-47	1.91445e-45	-	Vps13c	vacuolar protein sorting 13C [Source:MGI Symbol;Acc:MGI:2444207]	GO:0016020;GO:0003674;GO:0005829;GO:0070062;GO:0005739;GO:0007005;GO:1905090;GO:0005741	-	KOG1809-Vacuolar protein sorting-associated protein[U]
ENSMUSG00000023087	8.73929	1.30648	2.74182	8.24185e-47	2.13927e-45	up	Noct	nocturnin [Source:MGI Symbol;Acc:MGI:109382]	GO:0046872;GO:0016787;GO:0005634;GO:0005515;GO:0005737;GO:0090305;GO:0090503;GO:0003723;GO:0006397;GO:0004518;GO:0048471;GO:0045600;GO:0048255;GO:0048511;GO:0007623;GO:0032922;GO:0000932;GO:0004527;GO:0004535;GO:0003729;GO:0010629;GO:0045668;GO:0032496;GO:0042752;GO:0000290;GO:0009991;GO:0033962;GO:0045995	-	KOG0620-Glucose-repressible alcohol dehydrogenase transcriptional effector CCR4 and related proteins[K]
ENSMUSG00000034563	18.5453	7.27828	1.34938	8.35391e-47	2.16529e-45	up	Ccpg1	cell cycle progression 1 [Source:MGI Symbol;Acc:MGI:1196419]	GO:0016020;GO:0016021;GO:0005515;GO:0045944;GO:0007049;GO:0008284;GO:2001106;GO:0045787	-	-
ENSMUSG00000055436	102.267	168.176	-0.717633	8.8208e-47	2.28308e-45	-	Srsf11	serine/arginine-rich splicing factor 11 [Source:MGI Symbol;Acc:MGI:1916457]	GO:0008150;GO:0003676;GO:0003723;GO:0008380;GO:0016607	-	KOG4676-Splicing factor, arginine/serine-rich[A]
ENSMUSG00000031751	34.3166	20.4196	0.74895	1.07306e-46	2.77349e-45	-	Amfr	autocrine motility factor receptor [Source:MGI Symbol;Acc:MGI:1345634]	GO:0016020;GO:0016021;GO:0016740;GO:0008270;GO:0046872;GO:0005794;GO:0043234;GO:0048471;GO:0000166;GO:0005887;GO:0016567;GO:0042787;GO:0005783;GO:0005789;GO:0030674;GO:0030176;GO:0005515;GO:0004842;GO:0006511;GO:0000209;GO:0004872;GO:0030433;GO:0032092;GO:0051259;GO:0061630;GO:0070936;GO:0051865;GO:0034450;GO:1990381;GO:0030968;GO:0036513;GO:1904264;GO:0051087;GO:0009987;GO:1904288;GO:0007568;GO:…	K10636-ko04141 Protein processing in endoplasmic reticulum	KOG0802-E3 ubiquitin ligase[O]
ENSMUSG00000028403	62.2315	50.9784	0.287759	1.19123e-46	3.07457e-45	-	Zdhhc21	zinc finger, DHHC domain containing 21 [Source:MGI Symbol;Acc:MGI:1915518]	GO:0016020;GO:0016021;GO:0016740;GO:0005794;GO:0005886;GO:0016746;GO:0019706;GO:0018345;GO:0001942;GO:0018230;GO:0048733;GO:0016409	-	KOG1311-DHHC-type Zn-finger proteins[R]
ENSMUSG00000007892	353.406	228.34	0.630142	1.20915e-46	3.11644e-45	-	Rplp1	ribosomal protein, large, P1 [Source:MGI Symbol;Acc:MGI:1927099]	GO:0005622;GO:0003735;GO:0005840;GO:0006414;GO:0022625;GO:0030529;GO:0032147;GO:0002181;GO:0030295;GO:0045860;GO:0006417	K02942-ko03010 Ribosome	KOG1762-60s acidic ribosomal protein P1[J]
ENSMUSG00000037646	34.2659	27.031	0.342162	1.50018e-46	3.86112e-45	-	Vps13b	vacuolar protein sorting 13B [Source:MGI Symbol;Acc:MGI:1916380]	-	-	-
ENSMUSG00000002679	96.0591	50.9875	0.913777	1.77472e-46	4.56133e-45	-	Med6	mediator complex subunit 6 [Source:MGI Symbol;Acc:MGI:1917042]	GO:0005634;GO:0005654;GO:0005515;GO:0006355;GO:0045944;GO:0016020;GO:0006351;GO:0006357;GO:0003677;GO:0001104;GO:0016592;GO:0008134;GO:0019827;GO:0003713;GO:0070847;GO:0051123;GO:0001128;GO:0061630;GO:0016567;GO:0000151	-	KOG3169-RNA polymerase II transcriptional regulation mediator[K]
ENSMUSG00000041720	40.8587	30.2517	0.433628	1.7964e-46	4.61059e-45	-	Pi4ka	phosphatidylinositol 4-kinase, catalytic, alpha polypeptide [Source:MGI Symbol;Acc:MGI:2448506]	GO:0016740;GO:0016301;GO:0016310;GO:0046854;GO:0048015;GO:0005622;GO:0045296;GO:0039694;GO:0044803;GO:0046786;GO:0005737;GO:0005886;GO:0005925;GO:0016020;GO:0019034;GO:0070062	-	-
ENSMUSG00000037062	88.2587	116.598	-0.40173	2.2351e-46	5.72854e-45	-	Sh3glb1	SH3-domain GRB2-like B1 (endophilin) [Source:MGI Symbol;Acc:MGI:1859730]	GO:0016020;GO:0000139;GO:0005794;GO:0043234;GO:0005829;GO:0005515;GO:0005737;GO:0031410;GO:0042803;GO:0070062;GO:0008289;GO:0005739;GO:0005783;GO:0006915;GO:0042802;GO:0000421;GO:0042149;GO:2000786;GO:0032465;GO:0030496;GO:0045296;GO:1903955;GO:0032461;GO:0032801;GO:0005741;GO:0031647;GO:0051259;GO:0005504;GO:0043552;GO:0034198;GO:0010508;GO:0005740;GO:0006654;GO:0008654;GO:0048102;GO:0051084;GO:…	K11248-ko04144 Endocytosis	KOG3725-SH3 domain protein SH3GLB[T]
ENSMUSG00000032745	301.518	265.04	0.186032	3.02564e-46	7.74386e-45	-	Gpbp1	GC-rich promoter binding protein 1 [Source:MGI Symbol;Acc:MGI:1920524]	GO:0005634;GO:0003700;GO:0003677;GO:0006351;GO:0005829;GO:0005515;GO:0006355;GO:0005886;GO:0043231;GO:0045893	-	-
ENSMUSG00000031488	9.28984	4.4724	1.0546	3.1816e-46	8.13168e-45	up	Rab11fip1	RAB11 family interacting protein 1 (class I) [Source:MGI Symbol;Acc:MGI:1923017]	GO:0070164;GO:0005829;GO:0043231;GO:0016020;GO:0006810;GO:0015031;GO:0005737;GO:0031410;GO:0005768;GO:0017137;GO:0055037;GO:0030670;GO:0045055	K12484-ko04144 Endocytosis	-
ENSMUSG00000021754	63.9555	87.1654	-0.446688	3.7862e-46	9.6635e-45	-	Map3k1	mitogen-activated protein kinase kinase kinase 1 [Source:MGI Symbol;Acc:MGI:1346872]	GO:0004672;GO:0005524;GO:0006468;GO:0008270;GO:0019901;GO:0071260	-	-
ENSMUSG00000040007	14.0189	6.38887	1.13375	3.80397e-46	9.69536e-45	up	Bahd1	bromo adjacent homology domain containing 1 [Source:MGI Symbol;Acc:MGI:2139371]	GO:0003682;GO:0031507;GO:0045892;GO:0005654;GO:0005677	-	-
ENSMUSG00000032560	113.774	153.971	-0.43649	3.88387e-46	9.88528e-45	-	Dnajc13	DnaJ heat shock protein family (Hsp40) member C13 [Source:MGI Symbol;Acc:MGI:2676368]	GO:0003674;GO:0005829;GO:0016020;GO:0070062;GO:0043231;GO:0071203;GO:0001649;GO:0007032;GO:1902954;GO:2000641;GO:0005765;GO:0010008;GO:0031901;GO:0016021	-	KOG1789-Endocytosis protein RME-8, contains DnaJ domain[UO]
ENSMUSG00000049686	21.3263	7.02365	1.60234	3.91237e-46	9.94403e-45	up	Orai1	ORAI calcium release-activated calcium modulator 1 [Source:MGI Symbol;Acc:MGI:1925542]	GO:0016020;GO:0016021;GO:0005886;GO:0043234;GO:0005515;GO:0006810;GO:0006811;GO:0031410;GO:0005262;GO:0006816;GO:0070588;GO:0005887;GO:0002376;GO:0005516;GO:0016323;GO:0042802;GO:0005776;GO:0002250;GO:0061180;GO:0070509;GO:0051924;GO:0015279;GO:0051928;GO:0002115	K16056-ko04020 Calcium signaling pathway;ko04024 cAMP signaling pathway;ko04611 Platelet activation;ko04924 Renin secretion;ko04925 Aldosterone synthesis and secretion;ko05340 Primary immunodeficiency	KOG4298-CAP-binding protein complex interacting protein 2[A]
ENSMUSG00000030220	355.148	288.282	0.300939	4.17234e-46	1.05901e-44	-	Arhgdib	Rho, GDP dissociation inhibitor (GDI) beta [Source:MGI Symbol;Acc:MGI:101940]	GO:0005096;GO:0005829;GO:0005737;GO:0043547;GO:0070062;GO:0050790;GO:0005094;GO:0003924;GO:0035023;GO:2000249;GO:0048365;GO:1901164;GO:0071461;GO:0016020	K12462-ko04962 Vasopressin-regulated water reabsorption;ko04722 Neurotrophin signaling pathway	KOG3205-Rho GDP-dissociation inhibitor[T]
ENSMUSG00000022051	253.898	323.333	-0.348771	4.713e-46	1.19459e-44	-	Bnip3l	BCL2/adenovirus E1B interacting protein 3-like [Source:MGI Symbol;Acc:MGI:1332659]	GO:0016021;GO:0005740;GO:0043065;GO:0016020;GO:0005634;GO:0042803;GO:0046982;GO:0051607;GO:0005739;GO:0005783;GO:0043066;GO:0016607;GO:0006915;GO:0042802;GO:0005515;GO:0005521;GO:0005635;GO:0005741;GO:0060548;GO:0071456;GO:0016239;GO:0035694;GO:0097345;GO:1903146;GO:0010917;GO:0035794;GO:0043069;GO:1903214;GO:0005829	-	-
ENSMUSG00000035385	229.203	143.231	0.678278	5.0036e-46	1.2665e-44	-	Ccl2	chemokine (C-C motif) ligand 2 [Source:MGI Symbol;Acc:MGI:98259]	GO:0005576;GO:0005615;GO:0005515;GO:0005125;GO:0007186;GO:0006955;GO:0008009;GO:0006935;GO:0001664;GO:0006954;GO:0007010;GO:0009611;GO:0008360;GO:0030593;GO:0043547;GO:0048247;GO:0070098;GO:0070374;GO:0010759;GO:0016525;GO:0090026;GO:0008201;GO:0031727;GO:0001525;GO:0001666;GO:0001912;GO:0001938;GO:0002523;GO:0002544;GO:0002687;GO:0002693;GO:0006874;GO:0007179;GO:0007568;GO:0008347;GO:0009408;GO:…	K14624-ko04668 TNF signaling pathway;ko04060 Cytokine-cytokine receptor interaction;ko04621 NOD-like receptor signaling pathway;ko04062 Chemokine signaling pathway;ko05323 Rheumatoid arthritis;ko04933 AGE-RAGE signaling pathway in diabetic complications;ko05164 Influenza A;ko05168 Herpes simplex infection;ko05144 Malaria;ko05142 Chagas disease (American trypanosomiasis)	-
ENSMUSG00000079481	6.79129	12.2267	-0.848279	5.65142e-46	1.4285e-44	-	Nhsl2	NHS-like 2 [Source:MGI Symbol;Acc:MGI:3645090]	-	-	-
ENSMUSG00000006423	156.868	208.129	-0.407932	6.8824e-46	1.73726e-44	-	C330007P06Rik	RIKEN cDNA C330007P06 gene [Source:MGI Symbol;Acc:MGI:1924894]	GO:0003674;GO:0008150;GO:0005575	-	-
ENSMUSG00000053553	27.6285	60.8487	-1.13907	9.16042e-46	2.30911e-44	down	3110082I17Rik	RIKEN cDNA 3110082I17 gene [Source:MGI Symbol;Acc:MGI:1920462]	GO:0008150;GO:0005575;GO:0003723	-	-
ENSMUSG00000025728	20.8583	14.4268	0.53187	1.0086e-45	2.53894e-44	-	Pigq	phosphatidylinositol glycan anchor biosynthesis, class Q [Source:MGI Symbol;Acc:MGI:1333114]	GO:0016020;GO:0016021;GO:0006506;GO:0017176;GO:0016740;GO:0016757;GO:0000506	K03860-ko00563 Glycosylphosphatidylinositol(GPI)-anchor biosynthesis	KOG1183-N-acetylglucosaminyltransferase complex, subunit PIG-Q/GPI1, required for phosphatidylinositol biosynthesis[MO]
ENSMUSG00000060126	828.219	656.554	0.335099	1.11986e-45	2.81514e-44	-	Tpt1	tumor protein, translationally-controlled 1 [Source:MGI Symbol;Acc:MGI:104890]	GO:0005615;GO:0005634;GO:0005829;GO:0005737;GO:0003723;GO:0070062;GO:0005515;GO:0005509;GO:0030154;GO:0005771;GO:0008134;GO:0045298;GO:0005654;GO:0008017;GO:1902230;GO:0019827;GO:2000384	-	KOG1727-Microtubule-binding protein (translationally controlled tumor protein)[DZ]
ENSMUSG00000089929	500.288	389.039	0.362845	1.12073e-45	2.81347e-44	-	Bcl2a1b	B cell leukemia/lymphoma 2 related protein A1b [Source:MGI Symbol;Acc:MGI:1278326]	GO:0043066;GO:0042981	K02162-ko04064 NF-kappa B signaling pathway;ko04210 Apoptosis;ko05202 Transcriptional misregulation in cancers	KOG4728-Anti-apoptotic Bcl-2 family proteins, prevent opening of mitochondrial porin channel[T]
ENSMUSG00000041028	339.546	424.274	-0.321387	1.14129e-45	2.86118e-44	-	Ghitm	growth hormone inducible transmembrane protein [Source:MGI Symbol;Acc:MGI:1913342]	GO:0016020;GO:0016021;GO:0070062;GO:0005739;GO:0005743;GO:0006915	-	KOG1630-Growth hormone-induced protein and related proteins[T]
ENSMUSG00000107023	18.4382	11.3329	0.702187	1.2677e-45	3.17374e-44	-	Gm42715	predicted gene 42715 [Source:MGI Symbol;Acc:MGI:5662852]	GO:0005524;GO:0003677	-	-
ENSMUSG00000025498	14.7531	3.45378	2.09477	1.32874e-45	3.32203e-44	up	Irf7	interferon regulatory factor 7 [Source:MGI Symbol;Acc:MGI:1859212]	GO:0003700;GO:0006355;GO:0003677;GO:0005634;GO:0006351;GO:0000975;GO:0016064;GO:0005654;GO:0005829;GO:0005515;GO:0005737;GO:0045944;GO:0045893;GO:0002376;GO:0045087;GO:0000979;GO:0032728;GO:0060340;GO:0032481;GO:0000982;GO:0045088;GO:0002819;GO:0034124;GO:0045351;GO:0032727;GO:0032607;GO:0032608;GO:0034127	K09447-ko04620 Toll-like receptor signaling pathway;ko04622 RIG-I-like receptor signaling pathway;ko04623 Cytosolic DNA-sensing pathway;ko05203 Viral carcinogenesis;ko05162 Measles;ko05164 Influenza A;ko05161 Hepatitis B;ko05160 Hepatitis C;ko05168 Herpes simplex infection	-
ENSMUSG00000022361	55.7421	40.6928	0.453992	1.51057e-45	3.77149e-44	-	Zhx1	zinc fingers and homeoboxes 1 [Source:MGI Symbol;Acc:MGI:109271]	GO:0046872;GO:0003677;GO:0005634;GO:0003676;GO:0005654;GO:0003700;GO:0006355;GO:0046982;GO:0006351;GO:0000122;GO:0045892;GO:0003714	-	-
ENSMUSG00000020400	87.7897	55.8665	0.652069	1.77448e-45	4.42438e-44	-	Tnip1	TNFAIP3 interacting protein 1 [Source:MGI Symbol;Acc:MGI:1926194]	GO:0002755;GO:0043124;GO:0070373;GO:0050727;GO:0006508;GO:0005634;GO:0005654;GO:0005829;GO:0005737;GO:0004843;GO:0042802;GO:0005515;GO:0006954;GO:0045944;GO:0009101;GO:0051019;GO:0050729;GO:0007159;GO:0031593;GO:0085032	-	-
ENSMUSG00000003721	58.546	87.7034	-0.583062	2.03473e-45	5.06639e-44	-	Insig2	insulin induced gene 2 [Source:MGI Symbol;Acc:MGI:1920249]	GO:0016020;GO:0016021;GO:0006629;GO:0008202;GO:0008203;GO:0005783;GO:0005789;GO:0042472;GO:0060021;GO:0006641;GO:0032933;GO:0042474;GO:0006695;GO:0016126;GO:0060363;GO:0010894;GO:0045717;GO:0032937;GO:0006991;GO:0008134;GO:0032868;GO:0033993;GO:0070542	-	KOG4363-Putative growth response protein[T]
ENSMUSG00000024231	129.479	142.712	-0.140379	3.20906e-45	7.9796e-44	-	Cul2	cullin 2 [Source:MGI Symbol;Acc:MGI:1918995]	GO:0005654;GO:0005515;GO:0006511;GO:0031625;GO:0061630;GO:0016567;GO:0042787;GO:0005730;GO:0030163;GO:0031461;GO:0031462;GO:0032403;GO:0030891	K03870-ko04120 Ubiquitin mediated proteolysis;ko04066 HIF-1 signaling pathway;ko05200 Pathways in cancer;ko05211 Renal cell carcinoma	KOG2284-E3 ubiquitin ligase, Cullin 2 component[O]
ENSMUSG00000100131	4791.48	4607.67	0.0564353	4.44434e-45	1.10363e-43	-	Gm28439	predicted gene 28439 [Source:MGI Symbol;Acc:MGI:5579145]	-	-	-
ENSMUSG00000036438	326.898	447.547	-0.453196	5.48712e-45	1.36073e-43	-	Calm2	calmodulin 2 [Source:MGI Symbol;Acc:MGI:103250]	-	-	-
ENSMUSG00000027742	21.8135	8.31788	1.39093	6.1121e-45	1.51367e-43	up	Cog6	component of oligomeric golgi complex 6 [Source:MGI Symbol;Acc:MGI:1914792]	GO:0006891;GO:0017119;GO:0070085	-	KOG3758-Uncharacterized conserved protein[S]
ENSMUSG00000024896	61.4533	39.1883	0.649067	6.92439e-45	1.71253e-43	-	Minpp1	multiple inositol polyphosphate histidine phosphatase 1 [Source:MGI Symbol;Acc:MGI:1336159]	GO:0016020;GO:0005886;GO:0016787;GO:0016791;GO:0070062;GO:0005783;GO:0016311;GO:0005788;GO:0003993;GO:0004446;GO:0034417;GO:0052745;GO:0052826	K03103-ko00010 Glycolysis / Gluconeogenesis;ko00562 Inositol phosphate metabolism	KOG1382-Multiple inositol polyphosphate phosphatase[R]
ENSMUSG00000032187	93.1935	87.4426	0.0918929	7.00976e-45	1.73131e-43	-	Smarca4	SWI/SNF related, matrix associated, actin dependent regulator of chromatin, subfamily a, member 4 [Source:MGI Symbol;Acc:MGI:88192]	GO:0005634;GO:0006355;GO:0005524;GO:0005615;GO:0016787;GO:0043234;GO:0005515;GO:0006366;GO:0000166;GO:0003682;GO:0045944;GO:0016020;GO:0006351;GO:0016569;GO:0016887;GO:0000978;GO:0045893;GO:0000977;GO:0043044;GO:0043066;GO:0000122;GO:0045892;GO:0001701;GO:0004386;GO:0016817;GO:0042393;GO:0016514;GO:0001570;GO:0006334;GO:0006338;GO:0002039;GO:0000902;GO:0007507;GO:0022008;GO:0008094;GO:0008134;GO:…	-	KOG0386-Chromatin remodeling complex SWI/SNF, component SWI2 and related ATPases (DNA/RNA helicase superfamily)[BK]
ENSMUSG00000047407	58.5293	32.5404	0.846929	8.16703e-45	2.01442e-43	-	Tgif1	TGFB-induced factor homeobox 1 [Source:MGI Symbol;Acc:MGI:1194497]	GO:0006355;GO:0003677;GO:0005634;GO:0005654;GO:0005515;GO:0003682;GO:0006351;GO:0000978;GO:0000122;GO:0008285;GO:0001078;GO:0007368;GO:0001843;GO:0060041;GO:0009953;GO:0048146;GO:0045666;GO:0048387;GO:0008432;GO:0010470;GO:0038092;GO:0070410;GO:0010629;GO:0042493;GO:0071363	K19383-ko04350 TGF-beta signaling pathway	KOG0773-Transcription factor MEIS1 and related HOX domain proteins[K]
ENSMUSG00000043091	490.365	426.805	0.200281	8.37364e-45	2.06261e-43	-	Tuba1c	tubulin, alpha 1C [Source:MGI Symbol;Acc:MGI:1095409]	GO:0003674;GO:0008150;GO:0005634;GO:0015630;GO:0005737;GO:0000166;GO:0005874;GO:0003924;GO:0005200;GO:0005525;GO:0007010;GO:0007017;GO:0005856;GO:0031982;GO:0005881	K07374-ko04145 Phagosome;ko04210 Apoptosis;ko04540 Gap junction;ko05130 Pathogenic Escherichia coli infection	KOG1376-Alpha tubulin[Z]
ENSMUSG00000017760	212.645	194.228	0.130695	1.03702e-44	2.55098e-43	-	Ctsa	cathepsin A [Source:MGI Symbol;Acc:MGI:97748]	GO:0016787;GO:0005654;GO:0005515;GO:0008233;GO:0006508;GO:0016020;GO:0070062;GO:0043231;GO:0005739;GO:0004180;GO:0005764;GO:0004185;GO:0031647;GO:0051603;GO:1904715;GO:0001948;GO:0005765	K13289-ko04142 Lysosome;ko04614 Renin-angiotensin system	KOG1282-Serine carboxypeptidases (lysosomal cathepsin A)[OE]
ENSMUSG00000039286	12.6751	6.15887	1.04126	1.06987e-44	2.62828e-43	up	Fndc3b	fibronectin type III domain containing 3B [Source:MGI Symbol;Acc:MGI:1919257]	GO:0016020;GO:0016021;GO:0003723	-	-
ENSMUSG00000018583	83.2245	67.5762	0.300493	1.37411e-44	3.37116e-43	-	G3bp1	GTPase activating protein (SH3 domain) binding protein 1 [Source:MGI Symbol;Acc:MGI:1351465]	GO:0016020;GO:0005622;GO:0005886;GO:0016787;GO:0003677;GO:0005634;GO:0006810;GO:0003676;GO:0005829;GO:0005515;GO:0005737;GO:0090305;GO:0000166;GO:0005524;GO:0003723;GO:0005925;GO:0004386;GO:0004518;GO:0004519;GO:0003729;GO:0090090;GO:0010494	-	KOG0116-RasGAP SH3 binding protein rasputin, contains NTF2 and RRM domains[T]
ENSMUSG00000060063	162.019	109.883	0.5602	1.59338e-44	3.90389e-43	-	Alox5ap	arachidonate 5-lipoxygenase activating protein [Source:MGI Symbol;Acc:MGI:107505]	GO:0016020;GO:0016021;GO:0005634;GO:0055114;GO:0005515;GO:0008047;GO:0043085;GO:0031965;GO:0006691;GO:0019370;GO:0005783;GO:0005789;GO:0070207;GO:0005635;GO:0071277;GO:0047485;GO:0050544;GO:0004051;GO:0019899;GO:0042803;GO:0046982;GO:0002540;GO:0002675;GO:0019372;GO:0005829	K20735-ko04664 Fc epsilon RI signaling pathway	-
ENSMUSG00000028111	18.2585	45.0704	-1.30361	3.0458e-44	7.45247e-43	down	Ctsk	cathepsin K [Source:MGI Symbol;Acc:MGI:107823]	GO:0005615;GO:0016787;GO:0005654;GO:0008233;GO:0008234;GO:0006508;GO:0043231;GO:0004197;GO:0005764;GO:1903146;GO:1903955;GO:0005518;GO:0051603;GO:0001968;GO:0043394;GO:0030574;GO:0001957;GO:0045453;GO:0005737	K01371-ko04142 Lysosome;ko04210 Apoptosis;ko04620 Toll-like receptor signaling pathway;ko04380 Osteoclast differentiation;ko05323 Rheumatoid arthritis	KOG1543-Cysteine proteinase Cathepsin L[O]
ENSMUSG00000073131	62.9838	90.9113	-0.529479	3.18565e-44	7.78428e-43	-	Vma21	VMA21 vacuolar H+-ATPase homolog (S. cerevisiae) [Source:MGI Symbol;Acc:MGI:1914298]	GO:0016020;GO:0016021;GO:0031410;GO:0005783;GO:0005789;GO:0070072;GO:0012507;GO:0033116;GO:0030127	-	KOG4783-Uncharacterized conserved protein[S]
ENSMUSG00000039191	259.298	318.318	-0.29586	3.35961e-44	8.19843e-43	-	Rbpj	recombination signal binding protein for immunoglobulin kappa J region [Source:MGI Symbol;Acc:MGI:96522]	GO:0005634;GO:0003700;GO:0006355;GO:0003677;GO:0000978;GO:0000982;GO:0006357;GO:0005654;GO:0005515;GO:0010468;GO:0005737;GO:0006366;GO:0003682;GO:0045944;GO:0006351;GO:0001077;GO:0010628;GO:0045893;GO:0005730;GO:0042742;GO:0000122;GO:0045892;GO:0007219;GO:0030097;GO:0007507;GO:0008134;GO:0043565;GO:0045596;GO:0008285;GO:0000979;GO:0035019;GO:0001756;GO:0048844;GO:0008284;GO:0005667;GO:0042127;GO:…	K06053-ko04330 Notch signaling pathway;ko05203 Viral carcinogenesis;ko05169 Epstein-Barr virus infection	KOG3743-Recombination signal binding protein-J kappa(CBF1, Su(H), HS2NF5)[K]
ENSMUSG00000030560	817.639	952.6	-0.220407	3.37863e-44	8.2339e-43	-	Ctsc	cathepsin C [Source:MGI Symbol;Acc:MGI:109553]	GO:0005615;GO:0016787;GO:0005654;GO:0008233;GO:0008234;GO:0006508;GO:0016020;GO:0070062;GO:0043231;GO:0004252;GO:0004197;GO:0005764;GO:0006915;GO:0005813;GO:0051603;GO:2001235;GO:0001913;GO:0016505;GO:0019902;GO:0031404;GO:0042802;GO:0043621;GO:0051087;GO:0007568;GO:0010033;GO:1903052;GO:0005783;GO:0005794	K01275-ko04142 Lysosome;ko04210 Apoptosis	KOG1543-Cysteine proteinase Cathepsin L[O]
ENSMUSG00000020124	123.213	176.523	-0.518706	4.20285e-44	1.0229e-42	-	Usp15	ubiquitin specific peptidase 15 [Source:MGI Symbol;Acc:MGI:101857]	GO:0016787;GO:0005634;GO:0005829;GO:0005737;GO:0008233;GO:0008234;GO:0006508;GO:0006511;GO:0004843;GO:0016579;GO:0003824;GO:0036459;GO:0042802;GO:0046332;GO:0007179;GO:0030509;GO:0004197;GO:0005160;GO:0060389;GO:0035616;GO:0035520;GO:0061649	-	KOG1870-Ubiquitin C-terminal hydrolase[O]
ENSMUSG00000022307	67.6215	96.6103	-0.514695	4.28447e-44	1.04138e-42	-	Oxr1	oxidation resistance 1 [Source:MGI Symbol;Acc:MGI:2179326]	GO:0055114;GO:0005634;GO:0005739;GO:0005730;GO:0051402;GO:1903204;GO:0043524;GO:0016491;GO:0007628;GO:0071447;GO:1902083;GO:1900408	-	KOG2372-Oxidation resistance protein[L]
ENSMUSG00000018395	24.4332	45.107	-0.884512	5.87598e-44	1.42633e-42	-	Kif3a	kinesin family member 3A [Source:MGI Symbol;Acc:MGI:107689]	GO:0005524;GO:0007018;GO:0000166;GO:0008017;GO:0003774;GO:0003777;GO:0005874;GO:0015630;GO:0005515;GO:0005737;GO:0070062;GO:0005856;GO:0001701;GO:0001822;GO:0007507;GO:0009952;GO:0005813;GO:0005876;GO:0005929;GO:0042995;GO:0005829;GO:0030030;GO:0060271;GO:0005814;GO:0043005;GO:0007368;GO:0021915;GO:0030507;GO:0031514;GO:0017137;GO:0061024;GO:0044458;GO:0016887;GO:1905515;GO:0060122;GO:0010457;GO:…	K10394-ko04340 Hedgehog signaling pathway	KOG0240-Kinesin (SMY1 subfamily)[Z]
ENSMUSG00000079049	10.9991	37.6609	-1.77568	6.73248e-44	1.63207e-42	down	Serpinb1c	serine (or cysteine) peptidase inhibitor, clade B, member 1c [Source:MGI Symbol;Acc:MGI:2445363]	GO:0005615;GO:0005737;GO:0010951;GO:0030414;GO:0010466;GO:0004867	K13963-ko05146 Amoebiasis	KOG2392-Serpin[V]
ENSMUSG00000035158	20.7021	34.3242	-0.729448	7.28213e-44	1.76299e-42	-	Mitf	microphthalmia-associated transcription factor [Source:MGI Symbol;Acc:MGI:104554]	GO:0005634;GO:0003700;GO:0006355;GO:0042981;GO:0046983;GO:0006357;GO:0030318;GO:0043473;GO:0045670;GO:0097531;GO:0006366;GO:0000978;GO:0001077;GO:0070888;GO:0000122;GO:0006461;GO:0010628;GO:0045893;GO:0045944;GO:2000144;GO:2001141;GO:0043234;GO:0003677;GO:0010468;GO:0007275;GO:0003682;GO:0006351;GO:0043066;GO:0043565;GO:0000979;GO:0043010;GO:0042127;GO:0030154;GO:0045165;GO:0030316;GO:0016055;GO:…	K09455-ko04916 Melanogenesis;ko04380 Osteoclast differentiation;ko05200 Pathways in cancer;ko05218 Melanoma	KOG1318-Helix loop helix transcription factor EB[K]
ENSMUSG00000027331	17.0865	28.5509	-0.740678	8.12435e-44	1.9643e-42	-	Knstrn	kinetochore-localized astrin/SPAG5 binding [Source:MGI Symbol;Acc:MGI:1289298]	GO:0005634;GO:0005829;GO:0015630;GO:0005515;GO:0005737;GO:0005694;GO:0005874;GO:0005856;GO:0007051;GO:0007049;GO:0051301;GO:0007059;GO:0000776;GO:0072686;GO:0000922;GO:0000775;GO:0051988;GO:0035371;GO:0000777;GO:0000070	-	-
ENSMUSG00000023068	205.445	256.376	-0.319511	1.02292e-43	2.46995e-42	-	Nus1	NUS1 dehydrodolichyl diphosphate synthase subunit [Source:MGI Symbol;Acc:MGI:1196365]	GO:0016020;GO:0016021;GO:0016740;GO:0007275;GO:0005783;GO:0005789;GO:0006486;GO:0042632;GO:0030154;GO:0016765;GO:0001525;GO:0035268;GO:0004659;GO:0019408;GO:0032383;GO:0055092	K19177-ko00900 Terpenoid backbone biosynthesis	KOG2818-Predicted undecaprenyl diphosphate synthase[I]
ENSMUSG00000038991	26.193	49.0121	-0.903957	1.0931e-43	2.63594e-42	-	Txndc5	thioredoxin domain containing 5 [Source:MGI Symbol;Acc:MGI:2145316]	GO:0070062;GO:0045454;GO:0005783;GO:0016853;GO:0005788;GO:0006457;GO:0034976;GO:0003756;GO:0043277	K13984-ko04141 Protein processing in endoplasmic reticulum	KOG0191-Thioredoxin/protein disulfide isomerase[O]
ENSMUSG00000036046	28.4225	19.2266	0.563926	1.33055e-43	3.20432e-42	-	5031439G07Rik	RIKEN cDNA 5031439G07 gene [Source:MGI Symbol;Acc:MGI:2444899]	GO:0003674;GO:0008150;GO:0005575	-	-
ENSMUSG00000034422	20.2447	12.7968	0.66177	1.43309e-43	3.44673e-42	-	Parp14	poly (ADP-ribose) polymerase family, member 14 [Source:MGI Symbol;Acc:MGI:1919489]	GO:0016740;GO:0016757;GO:0005634;GO:0005829;GO:0005737;GO:0006355;GO:0003723;GO:0016020;GO:0006351;GO:0003950;GO:0005515	-	KOG2633-Hismacro and SEC14 domain-containing proteins[BK]
ENSMUSG00000062082	26.4903	57.0534	-1.10685	1.86331e-43	4.4756e-42	down	Cd200r4	CD200 receptor 4 [Source:MGI Symbol;Acc:MGI:3036289]	GO:0016020;GO:0016021;GO:0009897;GO:0005515;GO:0004872	-	-
ENSMUSG00000036932	90.0174	117.538	-0.384847	2.20074e-43	5.27919e-42	-	Aifm1	apoptosis-inducing factor, mitochondrion-associated 1 [Source:MGI Symbol;Acc:MGI:1349419]	GO:0016020;GO:0016021;GO:0055114;GO:0050660;GO:0016491;GO:0046983;GO:0003677;GO:0005634;GO:0005829;GO:0005737;GO:0005739;GO:0005743;GO:0051402;GO:0006915;GO:0005515;GO:0006919;GO:0048471;GO:0032981;GO:0043065;GO:0005758;GO:0008637;GO:0005741;GO:0070059;GO:0006979;GO:0030182;GO:1902510;GO:0010942;GO:0071949;GO:0004174;GO:0016174;GO:0016651;GO:0002931;GO:0009636;GO:0043525;GO:0070301;GO:0071392;GO:…	K04727-ko04210 Apoptosis;ko04214 Apoptosis - fly	KOG1346-Programmed cell death 8 (apoptosis-inducing factor)[T]
ENSMUSG00000021134	42.7696	75.5954	-0.821712	2.3944e-43	5.73624e-42	-	Srsf5	serine/arginine-rich splicing factor 5 [Source:MGI Symbol;Acc:MGI:98287]	GO:0003676;GO:0005634;GO:0006355;GO:0006351;GO:0003723;GO:0006397;GO:0008380;GO:0016607;GO:0009611;GO:0005515;GO:0050733;GO:0043422;GO:0001889;GO:0032868;GO:0032869;GO:0033120;GO:0051726;GO:0097421;GO:0005730;GO:0005829	K12893-ko03040 Spliceosome;ko05168 Herpes simplex infection	KOG0106-Alternative splicing factor SRp55/B52/SRp75 (RRM superfamily)[A]
ENSMUSG00000001630	1.92124	7.63111	-1.98986	2.64894e-43	6.33778e-42	down	Stk38l	serine/threonine kinase 38 like [Source:MGI Symbol;Acc:MGI:1922250]	GO:0016020;GO:0004672;GO:0005524;GO:0006468;GO:0016740;GO:0046872;GO:0005829;GO:0005737;GO:0000166;GO:0016301;GO:0016310;GO:0004674;GO:0003779;GO:0035556;GO:0005856;GO:0000287;GO:0015629;GO:0018105;GO:0051128	-	KOG0605-NDR and related serine/threonine kinases[R]
ENSMUSG00000028414	24.2072	15.4555	0.647314	2.87631e-43	6.87281e-42	-	Fktn	fukutin [Source:MGI Symbol;Acc:MGI:2179507]	GO:0016020;GO:0016021;GO:0016740;GO:0000139;GO:0005794;GO:0005634;GO:0005783;GO:0006486;GO:0008285;GO:0005801;GO:0046329;GO:0001764;GO:0035269;GO:0060049	-	-
ENSMUSG00000036067	40.881	20.9566	0.964027	2.91543e-43	6.95723e-42	-	Slc2a6	solute carrier family 2 (facilitated glucose transporter), member 6 [Source:MGI Symbol;Acc:MGI:2443286]	GO:0055085;GO:0016020;GO:0016021;GO:0005215;GO:0006810;GO:0022857;GO:0022891;GO:0015992;GO:1904659;GO:0008643;GO:0005355;GO:0005351;GO:0035428;GO:0046323	-	KOG0254-Predicted transporter (major facilitator superfamily)[R]
ENSMUSG00000020321	264.33	217.216	0.283211	2.93643e-43	6.99823e-42	-	Mdh1	malate dehydrogenase 1, NAD (soluble) [Source:MGI Symbol;Acc:MGI:97051]	GO:0005615;GO:0005829;GO:0005737;GO:0055114;GO:0003824;GO:0016491;GO:0005975;GO:0016616;GO:0070062;GO:0005739;GO:0016615;GO:0030060;GO:0006099;GO:0006108;GO:0019752;GO:0043209;GO:0051287;GO:0006107;GO:0006734;GO:0019674	K00025-ko01200 Carbon metabolism;ko00020 Citrate cycle (TCA cycle);ko00620 Pyruvate metabolism;ko00630 Glyoxylate and dicarboxylate metabolism;ko00710 Carbon fixation in photosynthetic organisms;ko00270 Cysteine and methionine metabolism;ko04964 Proximal tubule bicarbonate reclamation	KOG1496-Malate dehydrogenase[C]
ENSMUSG00000029528	37.082	26.1642	0.503126	3.14589e-43	7.48771e-42	-	Pxn	paxillin [Source:MGI Symbol;Acc:MGI:108295]	GO:0008270;GO:0046872;GO:0005829;GO:0005515;GO:0005737;GO:0030054;GO:0005925;GO:0005886;GO:0005856;GO:0030027;GO:0007160;GO:0007155;GO:0000187;GO:0045860;GO:0007179;GO:0007010;GO:0031252;GO:0001725;GO:0008360;GO:0005938;GO:0034446;GO:0008013;GO:0007229;GO:0017166;GO:0048754;GO:0018108;GO:0060396;GO:0048041;GO:0030032;GO:0030159;GO:0051435;GO:0005178;GO:0019901;GO:0031625;GO:0032403;GO:0034614;GO:…	-	-
ENSMUSG00000021067	24.9312	43.9214	-0.816973	3.39021e-43	8.05878e-42	-	Sav1	salvador family WW domain containing 1 [Source:MGI Symbol;Acc:MGI:1927144]	GO:0005634;GO:0007165;GO:0005829;GO:0005515;GO:0005737;GO:0006915;GO:0042127;GO:0032947;GO:0035329;GO:0050680;GO:0060487;GO:0051091;GO:0001942;GO:0050821;GO:0046620;GO:0043065;GO:0030216;GO:0060412;GO:0045600;GO:2000036;GO:0060044;GO:0060575	K16686-ko04390 Hippo signaling pathway;ko04391 Hippo signaling pathway -fly;ko04392 Hippo signaling pathway - multiple species;ko04214 Apoptosis - fly	KOG1891-Proline binding protein WW45[R]
ENSMUSG00000007659	38.3756	15.5076	1.30721	3.97944e-43	9.44718e-42	up	Bcl2l1	BCL2-like 1 [Source:MGI Symbol;Acc:MGI:88139]	GO:0016020;GO:0016021;GO:0005634;GO:0005829;GO:0005515;GO:0005737;GO:0030054;GO:0045202;GO:0031410;GO:0046982;GO:0007283;GO:0001541;GO:0042981;GO:0005856;GO:0005622;GO:0005739;GO:0005743;GO:0019901;GO:0043066;GO:0031965;GO:0005783;GO:0097192;GO:0001701;GO:0051402;GO:0005759;GO:0006915;GO:0042802;GO:0005813;GO:0005815;GO:0071230;GO:0043524;GO:0031966;GO:0009566;GO:0009615;GO:0008283;GO:0008284;GO:…	K04570-ko04014 Ras signaling pathway;ko04630 Jak-STAT signaling pathway;ko04064 NF-kappa B signaling pathway;ko04151 PI3K-Akt signaling pathway;ko04210 Apoptosis;ko04215 Apoptosis - multiple species;ko05200 Pathways in cancer;ko05202 Transcriptional misregulation in cancers;ko05212 Pancreatic cancer;ko05220 Chronic myeloid leukemia;ko05222 Small cell lung cancer;ko05014 Amyotrophic lateral sclero…	KOG4728-Anti-apoptotic Bcl-2 family proteins, prevent opening of mitochondrial porin channel[T]
ENSMUSG00000027091	379.568	492.284	-0.375136	4.05127e-43	9.60528e-42	-	Zc3h15	zinc finger CCCH-type containing 15 [Source:MGI Symbol;Acc:MGI:1919747]	GO:0046872;GO:0005634;GO:0005737;GO:0019221;GO:0003723;GO:0045296;GO:0005730;GO:0005829	-	KOG1763-Uncharacterized conserved protein, contains CCCH-type Zn-finger[R]
ENSMUSG00000027639	60.9567	103.82	-0.768223	4.7534e-43	1.12554e-41	-	Samhd1	SAM domain and HD domain, 1 [Source:MGI Symbol;Acc:MGI:1927468]	GO:0090501;GO:0003676;GO:0003723;GO:0004540;GO:0008270;GO:0008832;GO:0032567;GO:0006203;GO:0045088;GO:0046061;GO:0051289;GO:0051607;GO:0005634;GO:0005654;GO:0005886	-	-
ENSMUSG00000015766	10.8256	27.567	-1.34849	4.85766e-43	1.14875e-41	down	Eps8	epidermal growth factor receptor pathway substrate 8 [Source:MGI Symbol;Acc:MGI:104684]	GO:0016020;GO:0005886;GO:0005515;GO:0005737;GO:0030054;GO:0045202;GO:0070062;GO:0003779;GO:0051016;GO:0035591;GO:0009967;GO:0051017;GO:0042995;GO:0030426;GO:0043005;GO:0008360;GO:0032420;GO:0017146;GO:0005938;GO:0014069;GO:0008344;GO:0031982;GO:0005903;GO:0032587;GO:0031532;GO:0016601;GO:0048149;GO:0048365;GO:0010458;GO:0030832;GO:0036336;GO:0051764;GO:0070358	-	KOG3557-Epidermal growth factor receptor kinase substrate[T]
ENSMUSG00000065701	42.1816	234.261	-2.47343	6.28522e-43	1.48443e-41	down	Rny1	RNA, Y1 small cytoplasmic, Ro-associated [Source:MGI Symbol;Acc:MGI:97995]	-	-	-
ENSMUSG00000092837	330.377	556.586	-0.752492	8.49532e-43	2.00382e-41	-	Rpph1	ribonuclease P RNA component H1 [Source:MGI Symbol;Acc:MGI:1934664]	-	-	-
ENSMUSG00000038642	254.665	352.037	-0.467123	9.04909e-43	2.1317e-41	-	Ctss	cathepsin S [Source:MGI Symbol;Acc:MGI:107341]	GO:0016787;GO:0008233;GO:0008234;GO:0006508;GO:0001968;GO:0004197;GO:0005518;GO:0043236;GO:0043394;GO:0002250;GO:0010447;GO:0016485;GO:0030574;GO:0034769;GO:0048002;GO:0051603;GO:0097067;GO:2001259;GO:0005615;GO:0005764;GO:0043231;GO:0006955;GO:0016020;GO:0019882;GO:0050729;GO:0031905	K01368-ko04145 Phagosome;ko04142 Lysosome;ko04210 Apoptosis;ko04612 Antigen processing and presentation;ko05152 Tuberculosis	KOG1543-Cysteine proteinase Cathepsin L[O]
ENSMUSG00000025791	54.2408	32.7899	0.726127	9.51773e-43	2.23923e-41	-	Pgm2	phosphoglucomutase 2 [Source:MGI Symbol;Acc:MGI:97565]	GO:0046872;GO:0000287;GO:0005737;GO:0016853;GO:0005975;GO:0070062;GO:0016868;GO:0005829;GO:0071704;GO:0006006;GO:0015629;GO:0004614;GO:0005978;GO:0019388	K01835-ko00010 Glycolysis / Gluconeogenesis;ko00030 Pentose phosphate pathway;ko00052 Galactose metabolism;ko00500 Starch and sucrose metabolism;ko00520 Amino sugar and nucleotide sugar metabolism;ko00230 Purine metabolism;ko00521 Streptomycin biosynthesis	KOG0625-Phosphoglucomutase[G]
ENSMUSG00000028833	24.861	13.3469	0.897381	1.14669e-42	2.69435e-41	-	Ncdn	neurochondrin [Source:MGI Symbol;Acc:MGI:1347351]	GO:0005829;GO:0005737;GO:0016020;GO:0031175;GO:0042995;GO:0030425;GO:0005515;GO:0043005;GO:0043025;GO:0045453;GO:0048168	-	KOG2611-Neurochondrin/leucine-rich protein (Neurochondrin)[S]
ENSMUSG00000025766	5.18729	9.21159	-0.828469	2.07911e-42	4.87899e-41	-	D3Ertd751e	DNA segment, Chr 3, ERATO Doi 751, expressed [Source:MGI Symbol;Acc:MGI:1289213]	GO:0003674;GO:0008150;GO:0005575	-	-
ENSMUSG00000031584	55.7877	35.3782	0.657088	2.12263e-42	4.97475e-41	-	Gsr	glutathione reductase [Source:MGI Symbol;Acc:MGI:95804]	GO:0009897;GO:0005737;GO:0055114;GO:0016491;GO:0050660;GO:0070062;GO:0050661;GO:0005739;GO:0098869;GO:0045454;GO:0016668;GO:0006749;GO:0004362	K00383-ko00480 Glutathione metabolism;ko04918 Thyroid hormone synthesis	KOG0405-Pyridine nucleotide-disulphide oxidoreductase[Q]
ENSMUSG00000031799	189.075	256.034	-0.437375	2.25371e-42	5.27524e-41	-	Tpm4	tropomyosin 4 [Source:MGI Symbol;Acc:MGI:2449202]	GO:0046872;GO:0005737;GO:0003779;GO:0005856;GO:0001725;GO:0031941;GO:0030863;GO:0008307;GO:0051015;GO:0007015;GO:0006936;GO:0005862;GO:0002102;GO:0001649;GO:0005925;GO:0016020;GO:0070062	K10375-ko04260 Cardiac muscle contraction;ko04261 Adrenergic signaling in cardiomyocytes;ko05410 Hypertrophic cardiomyopathy (HCM);ko05414 Dilated cardiomyopathy (DCM)	KOG1003-Actin filament-coating protein tropomyosin[Z]
ENSMUSG00000037742	11053.6	12151	-0.136558	2.42802e-42	5.67599e-41	-	Eef1a1	eukaryotic translation elongation factor 1 alpha 1 [Source:MGI Symbol;Acc:MGI:1096881]	GO:0005615;GO:0005634;GO:0005829;GO:0005515;GO:0005737;GO:0000166;GO:0003723;GO:0005886;GO:0016020;GO:0070062;GO:0003924;GO:0005525;GO:0003746;GO:0006412;GO:0006414;GO:0005730;GO:0019901;GO:0030864;GO:0000049;GO:0032587;GO:0043209;GO:0071364	K03231-ko03013 RNA transport;ko05134 Legionellosis	KOG0052-Translation elongation factor EF-1 alpha/Tu[J]
ENSMUSG00000096205	12.1873	116.495	-3.25681	3.04015e-42	7.09795e-41	down	Gm22068	predicted gene, 22068 [Source:MGI Symbol;Acc:MGI:5451845]	-	-	-
ENSMUSG00000057522	54.9118	83.7086	-0.608258	3.13285e-42	7.30507e-41	-	Spop	speckle-type POZ protein [Source:MGI Symbol;Acc:MGI:1343085]	GO:0005634;GO:0005515;GO:0031625;GO:0005737;GO:0042593;GO:0016567;GO:0030162;GO:0019005;GO:0000122;GO:0016607;GO:0031463;GO:0042787;GO:0001085;GO:0043161;GO:0043433;GO:1902237;GO:2000676	K10523-ko04340 Hedgehog signaling pathway;ko04341 Hedgehog signaling pathway - Fly	KOG1987-Speckle-type POZ protein SPOP and related proteins with TRAF, MATH and BTB/POZ domains[DR]
ENSMUSG00000020964	50.569	37.8568	0.4177	3.33124e-42	7.75781e-41	-	Sel1l	sel-1 suppressor of lin-12-like (C. elegans) [Source:MGI Symbol;Acc:MGI:1329016]	GO:0016020;GO:0016021;GO:0005783;GO:0005789;GO:0007219;GO:0005515;GO:0034976;GO:0036513;GO:0036503;GO:0030970;GO:0006641;GO:0009306;GO:0000839	K14026-ko04141 Protein processing in endoplasmic reticulum	KOG1550-Extracellular protein SEL-1 and related proteins[MOT]
ENSMUSG00000029638	4.68886	1.75609	1.41687	3.36776e-42	7.83292e-41	up	Glcci1	glucocorticoid induced transcript 1 [Source:MGI Symbol;Acc:MGI:2179717]	GO:0005737	-	-
ENSMUSG00000037306	17.2219	8.89836	0.952632	3.96349e-42	9.20684e-41	-	Man1c1	mannosidase, alpha, class 1C, member 1 [Source:MGI Symbol;Acc:MGI:2446214]	GO:0016020;GO:0016021;GO:0016787;GO:0016798;GO:0008152;GO:0005509;GO:0005794;GO:0070062;GO:0004571;GO:0006491;GO:0000139;GO:0005783;GO:0006013;GO:0030166	K01230-ko00510 N-Glycan biosynthesis;ko00513 Various types of N-glycan biosynthesis;ko04141 Protein processing in endoplasmic reticulum	KOG2431-1, 2-alpha-mannosidase[G]
ENSMUSG00000028249	610.396	734.885	-0.267773	4.42573e-42	1.02676e-40	-	Sdcbp	syndecan binding protein [Source:MGI Symbol;Acc:MGI:1337026]	GO:0016020;GO:0005615;GO:0005886;GO:0005634;GO:0007268;GO:0005654;GO:0005829;GO:0005515;GO:0005737;GO:0030054;GO:0035556;GO:0046982;GO:0005576;GO:0070062;GO:0043231;GO:1903561;GO:0008289;GO:0031965;GO:0005856;GO:0030036;GO:0005783;GO:0005789;GO:0007265;GO:0072562;GO:0005925;GO:0042802;GO:0045121;GO:0005546;GO:0005912;GO:0045296;GO:0030511;GO:0008284;GO:0030307;GO:0045545;GO:0047485;GO:0007346;GO:…	-	-
ENSMUSG00000021457	54.3041	40.0394	0.439641	4.51192e-42	1.04543e-40	-	Syk	spleen tyrosine kinase [Source:MGI Symbol;Acc:MGI:99515]	GO:0016020;GO:0004672;GO:0005524;GO:0006468;GO:0016740;GO:0005886;GO:0042742;GO:0005634;GO:0043234;GO:0005515;GO:0005737;GO:0035556;GO:0000166;GO:0031410;GO:0002250;GO:0016301;GO:0007229;GO:0016310;GO:0004713;GO:0004715;GO:0007186;GO:0002376;GO:0045087;GO:0019815;GO:0019370;GO:0000187;GO:0045780;GO:0005829;GO:0050731;GO:0030593;GO:0001784;GO:0019901;GO:0004674;GO:0001525;GO:0007166;GO:0038063;GO:…	K05855-ko04064 NF-kappa B signaling pathway;ko04072 Phospholipase D signaling pathway;ko04151 PI3K-Akt signaling pathway;ko04611 Platelet activation;ko04650 Natural killer cell mediated cytotoxicity;ko04662 B cell receptor signaling pathway;ko04664 Fc epsilon RI signaling pathway;ko04666 Fc gamma R-mediated phagocytosis;ko04380 Osteoclast differentiation;ko05203 Viral carcinogenesis;ko05152 Tuber…	-
ENSMUSG00000022272	32.8131	22.6498	0.534775	4.63637e-42	1.07291e-40	-	Myo10	myosin X [Source:MGI Symbol;Acc:MGI:107716]	GO:0016020;GO:0005524;GO:0005886;GO:0005829;GO:0006810;GO:0005737;GO:0000166;GO:0005856;GO:0030027;GO:0030175;GO:0003779;GO:0005730;GO:0005516;GO:0003774;GO:0016459;GO:0005515;GO:0042995;GO:0048870;GO:0043005;GO:0043025;GO:0051015;GO:0030507;GO:0008360;GO:0022409;GO:0005938;GO:0001726;GO:0005547;GO:0030898;GO:0060002;GO:0030705;GO:0051489;GO:0031527;GO:0032433;GO:0007165	K12559-ko04666 Fc gamma R-mediated phagocytosis	KOG4229-Myosin VII, myosin IXB and related myosins[N]
ENSMUSG00000028081	1958.1	1810.29	0.113235	5.64329e-42	1.30428e-40	-	Rps3a1	ribosomal protein S3A1 [Source:MGI Symbol;Acc:MGI:1202063]	GO:0005622;GO:0005634;GO:0005737;GO:0003735;GO:0006412;GO:0005840;GO:0030529;GO:0005829;GO:0005515;GO:0030154;GO:0043066;GO:0003723;GO:0048027;GO:0005730;GO:0005783;GO:0005925;GO:0022627;GO:0031012;GO:0070062	K02984-ko03010 Ribosome	KOG1628-40S ribosomal protein S3A[J]
ENSMUSG00000053113	20.796	7.89488	1.39731	5.77098e-42	1.33212e-40	up	Socs3	suppressor of cytokine signaling 3 [Source:MGI Symbol;Acc:MGI:1201791]	GO:0005515;GO:0035556;GO:0005737;GO:0019221;GO:0001932;GO:0043066;GO:0016567;GO:0045595;GO:0005829;GO:0009968;GO:0060674;GO:0040008;GO:0046627;GO:0050728;GO:0004860;GO:0006469;GO:0046426;GO:0060397;GO:0001784;GO:0007259;GO:0042532;GO:0045597;GO:0060670;GO:0060707;GO:0060708	K04696-ko04120 Ubiquitin mediated proteolysis;ko04630 Jak-STAT signaling pathway;ko04668 TNF signaling pathway;ko04910 Insulin signaling pathway;ko04920 Adipocytokine signaling pathway;ko04917 Prolactin signaling pathway;ko04380 Osteoclast differentiation;ko04930 Type II diabetes mellitus;ko04932 Non-alcoholic fatty liver disease (NAFLD);ko04931 Insulin resistance;ko05164 Influenza A;ko05160 Hepa…	KOG4566-Cytokine-inducible SH2 protein[T]
ENSMUSG00000037820	42.2877	26.5234	0.672973	8.28733e-42	1.91056e-40	-	Tgm2	transglutaminase 2, C polypeptide [Source:MGI Symbol;Acc:MGI:98731]	GO:0016020;GO:0016740;GO:0046872;GO:0005829;GO:0005737;GO:0007186;GO:0005925;GO:0005578;GO:0070062;GO:0031012;GO:0005525;GO:0005739;GO:0032471;GO:0051561;GO:0003810;GO:0018149;GO:0016746;GO:0005509;GO:0043065;GO:0005783;GO:0031226;GO:0008483;GO:0060445;GO:0045785;GO:0060662;GO:0007200;GO:0043277;GO:0019904;GO:0001974;GO:0018153;GO:0043123;GO:0048661;GO:0050729;GO:0051260;GO:0051482;GO:0005886	K05625-ko05016 Huntington's disease	-
ENSMUSG00000037940	41.6863	50.7103	-0.282705	8.95955e-42	2.06295e-40	-	Inpp4b	inositol polyphosphate-4-phosphatase, type II [Source:MGI Symbol;Acc:MGI:2158925]	GO:0016020;GO:0016021;GO:0016316;GO:0016787;GO:0005623;GO:0006874;GO:0036092;GO:0046855;GO:0046856;GO:0008289;GO:0045671;GO:0051896;GO:0046850;GO:0046822;GO:0034593;GO:0034594;GO:0034597	K01109-ko00562 Inositol phosphate metabolism;ko04070 Phosphatidylinositol signaling system	KOG4428-Inositol-polyphosphate 4-phosphatase[T]
ENSMUSG00000029502	16.3256	18.209	-0.157512	1.15098e-41	2.64682e-40	-	Golga3	golgi autoantigen, golgin subfamily a, 3 [Source:MGI Symbol;Acc:MGI:96958]	GO:0007283;GO:0090498;GO:0045296;GO:0005634;GO:0005654;GO:0005730;GO:0005794;GO:0005829;GO:0016020;GO:0017119	-	-
ENSMUSG00000019960	25.8538	13.7437	0.911601	1.22794e-41	2.82027e-40	-	Dusp6	dual specificity phosphatase 6 [Source:MGI Symbol;Acc:MGI:1914853]	GO:0016787;GO:0005515;GO:0005737;GO:0004721;GO:0004725;GO:0016791;GO:0006470;GO:0016311;GO:0001933;GO:0008138;GO:0017017;GO:0000188;GO:0035335;GO:0070373;GO:0043065;GO:0060420;GO:0009953;GO:0010033;GO:0010942;GO:0014070;GO:0030154;GO:0040036;GO:0042493;GO:0042663;GO:0051409;GO:0070848;GO:0005829	K04459-ko04010 MAPK signaling pathway	KOG1717-Dual specificity phosphatase[V]
ENSMUSG00000054874	17.5791	16.279	0.110848	1.23983e-41	2.84402e-40	-	Pcnx3	pecanex homolog 3 [Source:MGI Symbol;Acc:MGI:1861733]	GO:0016020;GO:0016021;GO:0003674;GO:0008150;GO:0005575	-	KOG3604-Pecanex[S]
ENSMUSG00000022108	604.489	743.479	-0.298576	1.33453e-41	3.05743e-40	-	Itm2b	integral membrane protein 2B [Source:MGI Symbol;Acc:MGI:1309517]	GO:0016020;GO:0016021;GO:0000139;GO:0005794;GO:0005615;GO:0005886;GO:0005576;GO:0070062;GO:0043231;GO:0005768;GO:0005524;GO:0001540;GO:0031301;GO:0010008;GO:0042985;GO:0030660	-	KOG4681-Uncharacterized conserved protein[S]
ENSMUSG00000027854	6.01224	12.8111	-1.09142	1.37762e-41	3.15221e-40	down	Sike1	suppressor of IKBKE 1 [Source:MGI Symbol;Acc:MGI:1913891]	GO:0003674;GO:0008150;GO:0005737	K12656-ko04622 RIG-I-like receptor signaling pathway	-
ENSMUSG00000094655	8.64801	94.4352	-3.44888	1.59559e-41	3.6464e-40	down	Gm25360	predicted gene, 25360 [Source:MGI Symbol;Acc:MGI:5455137]	-	-	-
ENSMUSG00000020076	54.6796	85.6961	-0.648228	1.60573e-41	3.66501e-40	-	Ddx50	DEAD (Asp-Glu-Ala-Asp) box polypeptide 50 [Source:MGI Symbol;Acc:MGI:2182303]	GO:0005634;GO:0005524;GO:0016787;GO:0003676;GO:0000166;GO:0003723;GO:0005886;GO:0016020;GO:0004386;GO:0005730;GO:0004004;GO:0010501	-	KOG0331-ATP-dependent RNA helicase[A]
ENSMUSG00000026584	17.2565	10.6708	0.693468	1.83133e-41	4.17474e-40	-	Scyl3	SCY1-like 3 (S. cerevisiae) [Source:MGI Symbol;Acc:MGI:1921385]	GO:0004672;GO:0005524;GO:0006468;GO:0005794;GO:0008150;GO:0005737;GO:0030027;GO:0042995	-	KOG1243-Protein kinase[R]
ENSMUSG00000104000	1.46701	11.3823	-2.95585	2.20686e-41	5.02457e-40	down	Gm38335	predicted gene, 38335 [Source:MGI Symbol;Acc:MGI:5611563]	-	-	-
ENSMUSG00000035441	19.0074	10.9699	0.793009	2.50792e-41	5.70295e-40	-	Myo1d	myosin ID [Source:MGI Symbol;Acc:MGI:107728]	GO:0005524;GO:0000166;GO:0031410;GO:0070062;GO:0003779;GO:0010923;GO:0005768;GO:0005516;GO:0005829;GO:0003774;GO:0016459;GO:0019904;GO:0005515;GO:0043005;GO:0043025;GO:0030424;GO:0016323;GO:0051015;GO:0005903;GO:0030898;GO:0043209;GO:0000146;GO:0048306;GO:0030900;GO:0051641;GO:0061502;GO:0005790;GO:0030673;GO:0044853;GO:0097440	-	KOG0164-Myosin class I heavy chain[Z]
ENSMUSG00000007670	37.1196	23.669	0.649182	2.63483e-41	5.98412e-40	-	Khsrp	KH-type splicing regulatory protein [Source:MGI Symbol;Acc:MGI:1336214]	GO:0006355;GO:0003677;GO:0005634;GO:0003676;GO:0005654;GO:0006810;GO:0005737;GO:0003723;GO:0016020;GO:0006351;GO:0006397;GO:0008380;GO:0051028;GO:0005829;GO:0003729;GO:0061014;GO:0043488;GO:0010494;GO:0010586;GO:0071345;GO:0045019;GO:0006402;GO:0035925;GO:0061158;GO:2000628	-	KOG1676-K-homology type RNA binding proteins[A]
ENSMUSG00000051735	8.6107	22.8193	-1.40605	3.51495e-41	7.97316e-40	down	Rinl	Ras and Rab interactor-like [Source:MGI Symbol;Acc:MGI:2444024]	GO:0005096;GO:0005515;GO:0006810;GO:0015031;GO:0043547;GO:0031410;GO:0042995;GO:0005085;GO:0006897;GO:0001726;GO:0015629	-	KOG2320-RAS effector RIN1 (contains VPS domain)[U]
ENSMUSG00000018999	28.5701	18.86	0.599172	3.63175e-41	8.22793e-40	-	Slc35b4	solute carrier family 35, member B4 [Source:MGI Symbol;Acc:MGI:1931249]	GO:0055085;GO:0016020;GO:0016021;GO:0000139;GO:0005794;GO:0006810;GO:0005783;GO:0008643;GO:0030176;GO:0030173;GO:0006111;GO:0005457;GO:0005462;GO:0005464;GO:0015783;GO:0015788;GO:0015790;GO:1990569	-	KOG1583-UDP-N-acetylglucosamine transporter[G]
ENSMUSG00000066150	163.488	210.946	-0.367689	3.72962e-41	8.43925e-40	-	Slc31a1	solute carrier family 31, member 1 [Source:MGI Symbol;Acc:MGI:1333843]	GO:0016020;GO:0016021;GO:0005886;GO:0005515;GO:0006810;GO:0006811;GO:0055037;GO:0005770;GO:0005375;GO:0035434;GO:0006825;GO:0006878;GO:0015677;GO:0015088;GO:0006855;GO:0072719;GO:0098705;GO:0005737;GO:0043025	K14686-ko04978 Mineral absorption;ko01524 Platinum drug resistance	KOG3386-Copper transporter[P]
ENSMUSG00000021978	13.1384	6.69984	0.971589	4.13108e-41	9.33614e-40	-	Extl3	exostoses (multiple)-like 3 [Source:MGI Symbol;Acc:MGI:1860765]	GO:0016020;GO:0016021;GO:0006024;GO:0015012;GO:0004872;GO:0030307;GO:0005783	K02370-ko00534 Glycosaminoglycan biosynthesis - heparan sulfate / heparin	KOG2264-Exostosin EXT1L[T]
ENSMUSG00000028184	34.7168	21.0813	0.71967	4.14684e-41	9.36023e-40	-	Adgrl2	adhesion G protein-coupled receptor L2 [Source:MGI Symbol;Acc:MGI:2139714]	GO:0016020;GO:0016021;GO:0007186;GO:0004930;GO:0004871;GO:0007165;GO:0004888;GO:0007166;GO:0030246;GO:0051965	-	KOG3545-Olfactomedin and related extracellular matrix glycoproteins[W]
ENSMUSG00000025225	20.4469	9.23973	1.14596	4.3072e-41	9.71025e-40	up	Nfkb2	nuclear factor of kappa light polypeptide gene enhancer in B cells 2, p49/p100 [Source:MGI Symbol;Acc:MGI:1099800]	GO:0005634;GO:0003700;GO:0006355;GO:0045087;GO:0003677;GO:0007165;GO:0005829;GO:0005737;GO:0006366;GO:0045944;GO:0006351;GO:0000978;GO:0001077;GO:0005515;GO:0000977;GO:0003682;GO:0000981;GO:0048511;GO:0030198;GO:0006954;GO:0002467;GO:0000122;GO:0048536;GO:0048535;GO:0034097;GO:0007249;GO:0033256;GO:0038061;GO:0002268;GO:0033257;GO:0007568;GO:0032496	K04469-ko04010 MAPK signaling pathway;ko04064 NF-kappa B signaling pathway;ko04380 Osteoclast differentiation;ko05200 Pathways in cancer;ko05203 Viral carcinogenesis;ko05224 Breast cancer;ko05134 Legionellosis;ko05166 HTLV-I infection;ko05169 Epstein-Barr virus infection	KOG0504-FOG: Ankyrin repeat[R]
ENSMUSG00000025017	93.2543	67.2358	0.47194	4.87443e-41	1.09755e-39	-	Pik3ap1	phosphoinositide-3-kinase adaptor protein 1 [Source:MGI Symbol;Acc:MGI:1933177]	GO:0016020;GO:0005886;GO:0005515;GO:0005737;GO:0005829;GO:0042802;GO:0014068;GO:0050727;GO:0034142;GO:0034154;GO:0036312;GO:0034162;GO:0034134	K12230-ko04151 PI3K-Akt signaling pathway;ko04662 B cell receptor signaling pathway	-
ENSMUSG00000026116	60.7311	46.8785	0.373511	5.414e-41	1.21755e-39	-	Tmem131	transmembrane protein 131 [Source:MGI Symbol;Acc:MGI:1927110]	GO:0016020;GO:0016021;GO:0003674	-	KOG3620-Uncharacterized conserved protein[S]
ENSMUSG00000029782	108.65	86.4312	0.330069	6.1799e-41	1.38809e-39	-	Tmem209	transmembrane protein 209 [Source:MGI Symbol;Acc:MGI:1919899]	GO:0016020;GO:0016021;GO:0003674;GO:0008150;GO:0005575	-	KOG4670-Uncharacterized conserved membrane protein[S]
ENSMUSG00000067336	54.4599	46.5699	0.225797	7.53415e-41	1.69021e-39	-	Bmpr2	bone morphogenetic protein receptor, type II (serine/threonine kinase) [Source:MGI Symbol;Acc:MGI:1095407]	GO:0016020;GO:0016021;GO:0004672;GO:0005524;GO:0006468;GO:0016740;GO:0046872;GO:0005615;GO:0005886;GO:0005654;GO:0009986;GO:0000166;GO:0045944;GO:0016301;GO:0016310;GO:0004674;GO:0005887;GO:0009952;GO:0030308;GO:0023014;GO:0005515;GO:0004675;GO:0004702;GO:0007178;GO:0060173;GO:0014069;GO:0042127;GO:0003085;GO:0030166;GO:0060350;GO:0061036;GO:0010634;GO:0030509;GO:0005913;GO:0006366;GO:0030513;GO:…	K04671-ko04350 TGF-beta signaling pathway;ko04390 Hippo signaling pathway;ko04060 Cytokine-cytokine receptor interaction;ko04550 Signaling pathways regulating pluripotency of stem cells;ko04360 Axon guidance;ko05206 MicroRNAs in cancer	KOG3653-Transforming growth factor beta/activin receptor subfamily of serine/threonine kinases[T]
ENSMUSG00000029547	32.2767	24.6728	0.387572	7.90756e-41	1.77182e-39	-	Ints1	integrator complex subunit 1 [Source:MGI Symbol;Acc:MGI:1915760]	GO:0016180;GO:0016020;GO:0032039	-	-
ENSMUSG00000032067	13.3135	6.55463	1.0223	1.54137e-40	3.44946e-39	up	Pts	6-pyruvoyl-tetrahydropterin synthase [Source:MGI Symbol;Acc:MGI:1338783]	GO:0046872;GO:0005737;GO:0042803;GO:0005739;GO:0006729;GO:0016829;GO:0042802;GO:0003874	K01737-ko00790 Folate biosynthesis	KOG4105-6-pyruvoyl tetrahydrobiopterin synthase[H]
ENSMUSG00000033161	107.63	85.2336	0.336591	1.61903e-40	3.61886e-39	-	Atp1a1	ATPase, Na+/K+ transporting, alpha 1 polypeptide [Source:MGI Symbol;Acc:MGI:88105]	GO:0016020;GO:0016021;GO:0005524;GO:0046872;GO:0005886;GO:0016787;GO:0043234;GO:0005515;GO:0006810;GO:0006811;GO:0006813;GO:0000166;GO:0070062;GO:0042383;GO:1903561;GO:0006814;GO:0010248;GO:0042493;GO:0005391;GO:0016311;GO:0016791;GO:0016323;GO:0016324;GO:0014069;GO:0071383;GO:0030315;GO:0043209;GO:1990239;GO:0002028;GO:0051087;GO:0008217;GO:0002026;GO:0045822;GO:0006883;GO:0010107;GO:0030007;GO:…	K01539-ko04024 cAMP signaling pathway;ko04022 cGMP - PKG signaling pathway;ko04911 Insulin secretion;ko04918 Thyroid hormone synthesis;ko04919 Thyroid hormone signaling pathway;ko04260 Cardiac muscle contraction;ko04261 Adrenergic signaling in cardiomyocytes;ko04970 Salivary secretion;ko04971 Gastric acid secretion;ko04972 Pancreatic secretion;ko04976 Bile secretion;ko04973 Carbohydrate digestion…	KOG0203-Na+/K+ ATPase, alpha subunit[P]
ENSMUSG00000036898	6.67843	11.6945	-0.808247	2.20215e-40	4.91625e-39	-	Zfp157	zinc finger protein 157 [Source:MGI Symbol;Acc:MGI:1919404]	GO:0006355;GO:0046872;GO:0005622;GO:0003674;GO:0005575;GO:0003676;GO:0010453;GO:0048286;GO:0060443	-	KOG1721-FOG: Zn-finger[R]
ENSMUSG00000026970	82.061	107.222	-0.385832	2.21615e-40	4.94151e-39	-	Rbms1	RNA binding motif, single stranded interacting protein 1 [Source:MGI Symbol;Acc:MGI:1861774]	GO:0003677;GO:0005634;GO:0003676;GO:0003723;GO:0006260	-	KOG4733-FOG: RRM domain[R]
ENSMUSG00000029203	46.0361	40.7311	0.176635	2.31494e-40	5.15551e-39	-	Ube2k	ubiquitin-conjugating enzyme E2K [Source:MGI Symbol;Acc:MGI:1858216]	GO:0016740;GO:0005634;GO:0005737;GO:0000166;GO:0005524;GO:0031625;GO:0061630;GO:0070062;GO:0016567;GO:0035458;GO:0004842;GO:0000209;GO:0010800;GO:0060340;GO:0061631;GO:0070936;GO:0034450;GO:0070059;GO:0032434;GO:0032433;GO:0010994	K04649-ko04120 Ubiquitin mediated proteolysis	KOG0418-Ubiquitin-protein ligase[O]
ENSMUSG00000073643	8.69093	19.1818	-1.14216	2.81016e-40	6.25082e-39	down	Wdfy1	WD repeat and FYVE domain containing 1 [Source:MGI Symbol;Acc:MGI:1916618]	GO:0046872;GO:0005634;GO:0005829;GO:0005768;GO:0005769;GO:0005545;GO:0005515;GO:0034141;GO:0034145	-	KOG1409-Uncharacterized conserved protein, contains WD40 repeats and FYVE domains[S]
ENSMUSG00000039428	104.384	141.781	-0.441765	3.25139e-40	7.22352e-39	-	Tmem135	transmembrane protein 135 [Source:MGI Symbol;Acc:MGI:1920009]	GO:0016020;GO:0016021;GO:0003674;GO:0005737;GO:0009409;GO:0005739;GO:0010628;GO:0005811;GO:0008340;GO:0005777;GO:0031966;GO:0032094;GO:0007031;GO:0005778;GO:0010884;GO:0010918;GO:0090140	-	KOG1398-Uncharacterized conserved protein[S]
ENSMUSG00000038371	28.4591	47.7885	-0.747777	3.34333e-40	7.4188e-39	-	Sbf2	SET binding factor 2 [Source:MGI Symbol;Acc:MGI:1921831]	GO:0043547;GO:0042803;GO:0016020;GO:0043087;GO:0017112;GO:0005829;GO:0019208;GO:0019902;GO:0035091;GO:0051262;GO:0005774;GO:0006661;GO:0050790	-	-
ENSMUSG00000021504	10.1549	1.82142	2.47904	3.41461e-40	7.56782e-39	up	B4galt7	xylosylprotein beta1,4-galactosyltransferase, polypeptide 7 (galactosyltransferase I) [Source:MGI Symbol;Acc:MGI:2384987]	GO:0016020;GO:0016021;GO:0016740;GO:0016757;GO:0005794;GO:0046872;GO:0005975;GO:0032580;GO:0006486;GO:0048147;GO:0030145;GO:0006487;GO:0097435;GO:0003831;GO:0008378;GO:0006029;GO:0006024;GO:0046525	K00733-ko00532 Glycosaminoglycan biosynthesis - chondroitin sulfate / dermatan sulfate;ko00534 Glycosaminoglycan biosynthesis - heparan sulfate / heparin	KOG3917-Beta-1,4-galactosyltransferase B4GALT7/SQV-3[G]
ENSMUSG00000034708	317.992	239.922	0.406425	3.64499e-40	8.06865e-39	-	Grn	granulin [Source:MGI Symbol;Acc:MGI:95832]	GO:0003723;GO:0005764;GO:0005768;GO:0005783;GO:0070062	-	KOG4296-Epithelin/granulin[T]
ENSMUSG00000007038	53.8137	34.2687	0.651083	3.90167e-40	8.62646e-39	-	Neu1	neuraminidase 1 [Source:MGI Symbol;Acc:MGI:97305]	GO:0016020;GO:0005886;GO:0016787;GO:0016798;GO:0008152;GO:0005515;GO:0031410;GO:0030054;GO:0070062;GO:0043231;GO:0006629;GO:0016042;GO:0005975;GO:0005764;GO:0005765;GO:0004308;GO:0043202;GO:0052794;GO:0052795;GO:0052796;GO:0006689;GO:0009313	K01186-ko00600 Sphingolipid metabolism;ko00511 Other glycan degradation;ko04142 Lysosome	-
ENSMUSG00000062825	102.886	153.351	-0.575793	4.24584e-40	9.37609e-39	-	Actg1	actin, gamma, cytoplasmic 1 [Source:MGI Symbol;Acc:MGI:87906]	GO:0005615;GO:0005634;GO:0005737;GO:0000166;GO:0005524;GO:0016020;GO:0070062;GO:0031012;GO:0005856;GO:0072562;GO:0042802;GO:0045214;GO:0005515;GO:0005829;GO:0031941;GO:0031625;GO:0005200;GO:0061024;GO:0030016;GO:0005886;GO:0005925;GO:0097433;GO:0015629;GO:0070527;GO:0043209;GO:0043034;GO:0001895;GO:0009612;GO:0051592	K05692-ko04015 Rap1 signaling pathway;ko04390 Hippo signaling pathway;ko04391 Hippo signaling pathway -fly;ko04145 Phagosome;ko04810 Regulation of actin cytoskeleton;ko04210 Apoptosis;ko04510 Focal adhesion;ko04520 Adherens junction;ko04530 Tight junction;ko04611 Platelet activation;ko04670 Leukocyte transendothelial migration;ko04921 Oxytocin signaling pathway;ko04919 Thyroid hormone signaling p…	KOG0676-Actin and related proteins[Z]
ENSMUSG00000085786	6.23347	19.2964	-1.63023	4.25733e-40	9.39019e-39	down	Gm15987	predicted gene 15987 [Source:MGI Symbol;Acc:MGI:3801849]	-	-	-
ENSMUSG00000030830	10.4989	4.44873	1.23877	4.43303e-40	9.76598e-39	up	Itgal	integrin alpha L [Source:MGI Symbol;Acc:MGI:96606]	GO:0016020;GO:0016021;GO:0007229;GO:0007155;GO:0008305;GO:0030369;GO:0032403;GO:0046982;GO:0050839;GO:0002291;GO:0007157;GO:0007159;GO:0007160;GO:0016337;GO:0043113;GO:0009986;GO:0034687;GO:0070062;GO:0046872;GO:0001772;GO:0009897;GO:0005886;GO:0005911;GO:0022409;GO:0007166;GO:0022407;GO:0050798;GO:0006909;GO:0042102;GO:0050850	-	-
ENSMUSG00000038481	42.6549	55.1416	-0.370427	5.3326e-40	1.17336e-38	-	Cdk19	cyclin-dependent kinase 19 [Source:MGI Symbol;Acc:MGI:1925584]	GO:0004672;GO:0005524;GO:0006468;GO:0016740;GO:0005634;GO:0000166;GO:0016301;GO:0016310;GO:0004674;GO:0005829;GO:0051301;GO:0019899;GO:0043065;GO:0050729;GO:0071222;GO:0004693;GO:0007346	-	KOG0666-Cyclin C-dependent kinase CDK8[K]
ENSMUSG00000039987	52.3972	39.2391	0.417196	6.68395e-40	1.46895e-38	-	Phtf2	putative homeodomain transcription factor 2 [Source:MGI Symbol;Acc:MGI:1916020]	GO:0016020;GO:0016021;GO:0003677;GO:0005783	-	-
ENSMUSG00000002996	40.132	65.8335	-0.714071	6.69613e-40	1.46986e-38	-	Hbp1	high mobility group box transcription factor 1 [Source:MGI Symbol;Acc:MGI:894659]	GO:0003677;GO:0005634;GO:0003723;GO:0005654;GO:0016607	-	-
ENSMUSG00000030327	142.406	197.349	-0.470747	8.20862e-40	1.79972e-38	-	Necap1	NECAP endocytosis associated 1 [Source:MGI Symbol;Acc:MGI:1914852]	GO:0016020;GO:0005886;GO:0006810;GO:0015031;GO:0031410;GO:0006897;GO:0005515;GO:0005905;GO:0030665;GO:0030125	-	KOG2500-Uncharacterized conserved protein[S]
ENSMUSG00000074785	52.6228	70.5493	-0.422944	9.26514e-40	2.02893e-38	-	Plxnc1	plexin C1 [Source:MGI Symbol;Acc:MGI:1890127]	GO:0016020;GO:0016021;GO:0007165;GO:0017154;GO:0071526;GO:0008360;GO:0007162;GO:0043087;GO:0050772	K06572-ko04360 Axon guidance	-
ENSMUSG00000027620	356.923	443.714	-0.314021	9.38702e-40	2.05317e-38	-	Rbm39	RNA binding motif protein 39 [Source:MGI Symbol;Acc:MGI:2157953]	GO:0005634;GO:0003676;GO:0005654;GO:0015630;GO:0005515;GO:0006355;GO:0003723;GO:0006351;GO:0006397;GO:0008380;GO:0016607;GO:0005815;GO:0003713	-	KOG0147-Transcriptional coactivator CAPER (RRM superfamily)[K]
ENSMUSG00000048612	39.5907	55.6879	-0.492203	9.49291e-40	2.07386e-38	-	Myof	myoferlin [Source:MGI Symbol;Acc:MGI:1919192]	GO:0016020;GO:0016021;GO:0005886;GO:0005634;GO:0030659;GO:0031410;GO:0070062;GO:0043231;GO:0034605;GO:0031965;GO:0007520;GO:0005901;GO:0005543;GO:0001778;GO:0030947	-	KOG1326-Membrane-associated protein FER-1 and related ferlins, contain multiple C2 domains[M]
ENSMUSG00000047446	8.99939	0.239447	5.23205	9.699e-40	2.11636e-38	up	Arl4a	ADP-ribosylation factor-like 4A [Source:MGI Symbol;Acc:MGI:99437]	GO:0016020;GO:0005622;GO:0005886;GO:0005634;GO:0005654;GO:0005829;GO:0005737;GO:0000166;GO:0007264;GO:0005525;GO:0005730;GO:0003924;GO:0050873	-	KOG0070-GTP-binding ADP-ribosylation factor Arf1[U]
ENSMUSG00000035967	22.4711	35.6022	-0.663897	9.74392e-40	2.12364e-38	-	Ints6l	integrator complex subunit 6 like [Source:MGI Symbol;Acc:MGI:2442593]	GO:0003674;GO:0008150;GO:0005575	-	KOG3768-DEAD box RNA helicase[R]
ENSMUSG00000028760	26.2182	17.5077	0.58258	1.0526e-39	2.29136e-38	-	Eif4g3	eukaryotic translation initiation factor 4 gamma, 3 [Source:MGI Symbol;Acc:MGI:1923935]	GO:0003723	-	-
ENSMUSG00000030980	14.1921	28.6138	-1.01163	1.13808e-39	2.47451e-38	down	Knop1	lysine rich nucleolar protein 1 [Source:MGI Symbol;Acc:MGI:1913606]	GO:0003723;GO:0005634;GO:0005730	-	-
ENSMUSG00000020589	53.0237	69.0094	-0.380155	1.33455e-39	2.89827e-38	-	Fam49a	family with sequence similarity 49, member A [Source:MGI Symbol;Acc:MGI:1261783]	GO:0003674;GO:0008150;GO:0005622	-	KOG3951-Uncharacterized conserved protein[S]
ENSMUSG00000034252	93.9312	71.7238	0.389152	1.37585e-39	2.98443e-38	-	Senp6	SUMO/sentrin specific peptidase 6 [Source:MGI Symbol;Acc:MGI:1922075]	GO:0016787;GO:0005634;GO:0005654;GO:0005829;GO:0008233;GO:0008234;GO:0006508;GO:0016929;GO:0016926;GO:0016925;GO:0070646;GO:0090169;GO:0090234	-	KOG0779-Protease, Ulp1 family[O]
ENSMUSG00000054408	502.758	596.323	-0.246231	1.46939e-39	3.18356e-38	-	Spcs3	signal peptidase complex subunit 3 homolog (S. cerevisiae) [Source:MGI Symbol;Acc:MGI:1923937]	GO:0016020;GO:0016021;GO:0003674;GO:0016787;GO:0008233;GO:0006508;GO:0005783;GO:0005789;GO:0006465;GO:0005787;GO:0031090;GO:0043231	K12948-ko03060 Protein export	KOG3372-Signal peptidase complex subunit[U]
ENSMUSG00000041958	38.7616	21.861	0.826268	1.63096e-39	3.52945e-38	-	Pigs	phosphatidylinositol glycan anchor biosynthesis, class S [Source:MGI Symbol;Acc:MGI:2687325]	GO:0016020;GO:0016021;GO:0005783;GO:0005789;GO:0016255;GO:0042765;GO:0006506;GO:0003923	K05291-ko00563 Glycosylphosphatidylinositol(GPI)-anchor biosynthesis	KOG2459-GPI transamidase complex, GPI17/PIG-S component, involved in glycosylphosphatidylinositol anchor biosynthesis[MO]
ENSMUSG00000020288	36.385	53.7017	-0.561625	1.91239e-39	4.13361e-38	-	Ahsa2	AHA1, activator of heat shock protein ATPase 2 [Source:MGI Symbol;Acc:MGI:1916133]	GO:0003674;GO:0008150;GO:0005575;GO:0051087;GO:0006950;GO:0001671;GO:0032781	-	KOG2936-Uncharacterized conserved protein[S]
ENSMUSG00000026390	21.7742	46.1177	-1.0827	2.17444e-39	4.69449e-38	down	Marco	macrophage receptor with collagenous structure [Source:MGI Symbol;Acc:MGI:1309998]	GO:0016020;GO:0016021;GO:0002376;GO:0045087;GO:0006898;GO:0005581;GO:0005044;GO:0005886;GO:0006897;GO:0043277	K13884-ko04145 Phagosome	-
ENSMUSG00000016308	64.0261	30.75	1.05807	2.39213e-39	5.15841e-38	up	Ube2a	ubiquitin-conjugating enzyme E2A [Source:MGI Symbol;Acc:MGI:102959]	GO:0016740;GO:0005515;GO:0000166;GO:0005524;GO:0061630;GO:0043161;GO:0005737;GO:0006281;GO:0006974;GO:0016567;GO:0001701;GO:0000790;GO:0000785;GO:0004842;GO:0070979;GO:0000209;GO:0031625;GO:0008284;GO:0016574;GO:0033503;GO:0001741;GO:0061631;GO:0070936;GO:0051865;GO:0009411;GO:0060135;GO:0033522	K10573-ko04120 Ubiquitin mediated proteolysis	KOG0419-Ubiquitin-protein ligase[O]
ENSMUSG00000026034	189.871	260.849	-0.458194	2.76741e-39	5.96064e-38	-	Clk1	CDC-like kinase 1 [Source:MGI Symbol;Acc:MGI:107403]	GO:0004672;GO:0005524;GO:0006468;GO:0016740;GO:0005634;GO:0000166;GO:0016301;GO:0016310;GO:0004713;GO:0004674;GO:0005515;GO:0018107;GO:0046777;GO:0018105;GO:0004712;GO:0018108;GO:0043484;GO:0005737	-	KOG0671-LAMMER dual specificity kinases[T]
ENSMUSG00000030403	44.3551	25.0463	0.8245	2.89997e-39	6.23884e-38	-	Vasp	vasodilator-stimulated phosphoprotein [Source:MGI Symbol;Acc:MGI:109268]	GO:0016020;GO:0005886;GO:0005829;GO:0005515;GO:0005737;GO:0008154;GO:0030054;GO:0005925;GO:0005856;GO:0030027;GO:0030175;GO:0070062;GO:0003779;GO:0042995;GO:0017124;GO:0001843;GO:0005923;GO:0045296;GO:0051289;GO:0030036;GO:0031527;GO:0007411;GO:0005522;GO:0050852;GO:0031258;GO:0030838	K06274-ko04015 Rap1 signaling pathway;ko04022 cGMP - PKG signaling pathway;ko04510 Focal adhesion;ko04611 Platelet activation;ko04666 Fc gamma R-mediated phagocytosis;ko04670 Leukocyte transendothelial migration	KOG4590-Signal transduction protein Enabled, contains WH1 domain[T]
ENSMUSG00000028961	87.8909	61.2978	0.519879	4.13524e-39	8.88592e-38	-	Pgd	phosphogluconate dehydrogenase [Source:MGI Symbol;Acc:MGI:97553]	GO:0005634;GO:0005737;GO:0055114;GO:0016491;GO:0070062;GO:0006098;GO:0004616;GO:0009051;GO:0019322;GO:0019521	K00033-ko01200 Carbon metabolism;ko00030 Pentose phosphate pathway;ko00480 Glutathione metabolism	KOG2653-6-phosphogluconate dehydrogenase[G]
ENSMUSG00000063015	120.752	92.4151	0.385847	5.2082e-39	1.11784e-37	-	Ccni	cyclin I [Source:MGI Symbol;Acc:MGI:1341077]	GO:0045859;GO:0051726;GO:0016538	-	KOG0653-Cyclin B and related kinase-activating proteins[D]
ENSMUSG00000034850	24.0255	14.5064	0.727879	6.58289e-39	1.41125e-37	-	Tmem127	transmembrane protein 127 [Source:MGI Symbol;Acc:MGI:1916720]	GO:0016020;GO:0016021;GO:0005886;GO:0005737;GO:0007032;GO:0008285;GO:0032007;GO:0005769;GO:0017137;GO:0032006	-	-
ENSMUSG00000014361	5.30649	13.3434	-1.3303	8.48197e-39	1.81625e-37	down	Mertk	c-mer proto-oncogene tyrosine kinase [Source:MGI Symbol;Acc:MGI:96965]	GO:0016020;GO:0016021;GO:0004672;GO:0005524;GO:0006468;GO:0016740;GO:0005615;GO:0005737;GO:0000166;GO:0007283;GO:0016301;GO:0016310;GO:0004713;GO:0018108;GO:0004714;GO:0050766;GO:0060041;GO:0043491;GO:0034446;GO:0006909;GO:0032940;GO:0001779;GO:0060068;GO:0030168;GO:2000107;GO:0097350;GO:0043277;GO:0001818;GO:0051250;GO:0001750;GO:0016028	-	-
ENSMUSG00000040479	54.5158	37.9843	0.521269	1.09614e-38	2.34443e-37	-	Dgkz	diacylglycerol kinase zeta [Source:MGI Symbol;Acc:MGI:1278339]	GO:0016740;GO:0005622;GO:0035556;GO:0000166;GO:0005524;GO:0004143;GO:0007205;GO:0016301;GO:0016310;GO:0008152;GO:0003951;GO:0016020;GO:0046872;GO:0005886;GO:0005634;GO:0005737;GO:0046339;GO:0030027;GO:0043086;GO:0016607;GO:0008022;GO:0005515;GO:0045930;GO:0046834;GO:0001727;GO:0004857;GO:0046580;GO:0046486;GO:0031571	K00901-ko00561 Glycerolipid metabolism;ko00564 Glycerophospholipid metabolism;ko04070 Phosphatidylinositol signaling system;ko04072 Phospholipase D signaling pathway;ko05231 Choline metabolism in cancer	KOG0782-Predicted diacylglycerol kinase[T]
ENSMUSG00000074802	15.4168	21.3432	-0.469272	1.43577e-38	3.06726e-37	-	Gas2l3	growth arrest-specific 2 like 3 [Source:MGI Symbol;Acc:MGI:1918780]	GO:0005856;GO:0008017;GO:0000226;GO:0003779;GO:0030036;GO:0015629;GO:0015630	-	-
ENSMUSG00000030536	118.106	103.816	0.18605	1.56975e-38	3.34959e-37	-	Iqgap1	IQ motif containing GTPase activating protein 1 [Source:MGI Symbol;Acc:MGI:1352757]	GO:0016020;GO:0005886;GO:0007165;GO:0005515;GO:0005737;GO:0005925;GO:0005911;GO:0070062;GO:0043087;GO:0005516;GO:0017048;GO:0016328;GO:0019901;GO:0045860;GO:0030529;GO:0019904;GO:0019903;GO:0031252;GO:0043005;GO:0030426;GO:0005874;GO:0030496;GO:0030424;GO:0045296;GO:0015630;GO:0005547;GO:0007173;GO:0071277;GO:0015629;GO:0001726;GO:0044548;GO:0072015;GO:0031234;GO:0048365;GO:0036464;GO:0071364;GO:…	K16848-ko04810 Regulation of actin cytoskeleton;ko04520 Adherens junction;ko05205 Proteoglycans in cancer	KOG2128-Ras GTPase-activating protein family - IQGAP[T]
ENSMUSG00000038702	14.0634	6.7579	1.0573	1.6416e-38	3.49884e-37	up	Dsel	dermatan sulfate epimerase-like [Source:MGI Symbol;Acc:MGI:2442948]	GO:0016020;GO:0016021;GO:0005575;GO:0016853;GO:0008146;GO:0047757;GO:0030204;GO:0030205	-	-
ENSMUSG00000031902	123.573	105.286	0.231052	1.65328e-38	3.51964e-37	-	Nfatc3	nuclear factor of activated T cells, cytoplasmic, calcineurin dependent 3 [Source:MGI Symbol;Acc:MGI:103296]	GO:0003700;GO:0006355;GO:0003677;GO:0006366;GO:0000978;GO:0001077;GO:0001227;GO:0045893;GO:0045944;GO:1902894;GO:0005634;GO:0005654;GO:0005737;GO:0005829	K17333-ko04010 MAPK signaling pathway;ko04310 Wnt signaling pathway;ko04022 cGMP - PKG signaling pathway;ko04660 T cell receptor signaling pathway;ko04662 B cell receptor signaling pathway;ko04921 Oxytocin signaling pathway;ko04360 Axon guidance;ko05166 HTLV-I infection;ko05161 Hepatitis B	-
ENSMUSG00000021990	37.1407	26.1604	0.505616	1.75927e-38	3.74094e-37	-	Spata13	spermatogenesis associated 13 [Source:MGI Symbol;Acc:MGI:104838]	GO:0005622;GO:0043547;GO:0035556;GO:0005085;GO:0035023;GO:0005089	-	-
ENSMUSG00000030872	23.716	14.297	0.730147	1.77885e-38	3.77821e-37	-	Gga2	golgi associated, gamma adaptin ear containing, ARF binding protein 2 [Source:MGI Symbol;Acc:MGI:1921355]	GO:0016020;GO:0005794;GO:0005622;GO:0006810;GO:0015031;GO:0006886;GO:0016192;GO:0005768;GO:0030131;GO:0005515;GO:0005802;GO:0010008;GO:0030306;GO:0030136	K12404-ko04142 Lysosome	KOG1087-Cytosolic sorting protein GGA2/TOM1[U]
ENSMUSG00000092686	31.8681	176.41	-2.46875	1.82781e-38	3.87771e-37	down	Gm25745	predicted gene, 25745 [Source:MGI Symbol;Acc:MGI:5455522]	-	-	-
ENSMUSG00000033917	52.9813	27.1994	0.961907	1.84419e-38	3.90793e-37	-	Gde1	glycerophosphodiester phosphodiesterase 1 [Source:MGI Symbol;Acc:MGI:1891827]	GO:0016020;GO:0016021;GO:0046872;GO:0005886;GO:0016787;GO:0030659;GO:0031410;GO:0005887;GO:0007186;GO:0008081;GO:0006629;GO:0008889;GO:0047395	-	KOG2258-Glycerophosphoryl diester phosphodiesterase[C]
ENSMUSG00000042590	58.8642	84.4797	-0.521214	1.91337e-38	4.04986e-37	-	Ipo11	importin 11 [Source:MGI Symbol;Acc:MGI:2442377]	GO:0005634;GO:0005515;GO:0006810;GO:0015031;GO:0005737;GO:0006886;GO:0008536;GO:0001650;GO:0008565;GO:0006610;GO:0005622	-	KOG1993-Nuclear transport receptor KAP120 (importin beta superfamily)[YU]
ENSMUSG00000020190	40.5621	24.5788	0.722718	2.09273e-38	4.42439e-37	-	Mknk2	MAP kinase-interacting serine/threonine kinase 2 [Source:MGI Symbol;Acc:MGI:894279]	GO:0004672;GO:0005524;GO:0006468;GO:0016740;GO:0046872;GO:0005634;GO:0016604;GO:0005737;GO:0000166;GO:0016301;GO:0016310;GO:0004674;GO:0035556;GO:0005730;GO:0097192;GO:0006915;GO:0030097;GO:0005515;GO:0006417;GO:0016605;GO:0005516;GO:0071243;GO:0018105;GO:0004683;GO:0009931;GO:0046777;GO:0005622	K04372-ko04010 MAPK signaling pathway;ko04066 HIF-1 signaling pathway;ko04910 Insulin signaling pathway	KOG0607-MAP kinase-interacting kinase and related serine/threonine protein kinases[T]
ENSMUSG00000046324	65.9677	57.0812	0.208743	2.12273e-38	4.48265e-37	-	Ermp1	endoplasmic reticulum metallopeptidase 1 [Source:MGI Symbol;Acc:MGI:106250]	GO:0016020;GO:0016021;GO:0046872;GO:0003674;GO:0016787;GO:0008233;GO:0006508;GO:0008237;GO:0005783;GO:0005789	-	KOG2194-Aminopeptidases of the M20 family[OR]
ENSMUSG00000024981	349.632	426.626	-0.287136	2.1257e-38	4.48376e-37	-	Acsl5	acyl-CoA synthetase long-chain family member 5 [Source:MGI Symbol;Acc:MGI:1919129]	GO:0016020;GO:0016021;GO:0005634;GO:0000166;GO:0005524;GO:0003824;GO:0008152;GO:0006629;GO:0005739;GO:0005730;GO:0005783;GO:0005789;GO:0016874;GO:0006631;GO:0005743;GO:0005741;GO:0004467;GO:0001676;GO:0102391;GO:2001236	K01897-ko01212 Fatty acid metabolism;ko00061 Fatty acid biosynthesis;ko00071 Fatty acid degradation;ko04146 Peroxisome;ko02024 Quorum sensing;ko04920 Adipocytokine signaling pathway;ko03320 PPAR signaling pathway	KOG1256-Long-chain acyl-CoA synthetases (AMP-forming)[I]
ENSMUSG00000020458	46.4853	79.0099	-0.765258	2.32982e-38	4.90866e-37	-	Rtn4	reticulon 4 [Source:MGI Symbol;Acc:MGI:1915835]	GO:0016020;GO:0016021;GO:0005515;GO:0003723;GO:0070062;GO:0005622;GO:0005783;GO:0005789;GO:0033601;GO:0007399;GO:0051292;GO:0051897;GO:0030308;GO:0030176;GO:0031625;GO:0045296;GO:0014069;GO:0030517;GO:0050821;GO:0010634;GO:0005635;GO:0030334;GO:0042995;GO:0060317;GO:0071786;GO:0071782;GO:0007413;GO:0071787;GO:0021801;GO:0051960;GO:1905552;GO:1905580;GO:2000172	K20720-ko05010 Alzheimer's disease	KOG1792-Reticulon[U]
ENSMUSG00000035202	10.372	4.76039	1.12354	2.40458e-38	5.06037e-37	up	Lars2	leucyl-tRNA synthetase, mitochondrial [Source:MGI Symbol;Acc:MGI:2142973]	GO:0005524;GO:0000166;GO:0006412;GO:0005739;GO:0004812;GO:0006418;GO:0016874;GO:0005759;GO:0004823;GO:0006429;GO:0002161;GO:0006450;GO:0032543	K01869-ko00970 Aminoacyl-tRNA biosynthesis	KOG0435-Leucyl-tRNA synthetase[J]
ENSMUSG00000009907	185.509	235.262	-0.342783	2.58789e-38	5.43991e-37	-	Vps4b	vacuolar protein sorting 4B [Source:MGI Symbol;Acc:MGI:1100499]	GO:0016020;GO:0005524;GO:0016787;GO:0005634;GO:0005829;GO:0005515;GO:0005737;GO:0006810;GO:0015031;GO:0000166;GO:0042803;GO:0070062;GO:0007032;GO:0010008;GO:0006813;GO:0005768;GO:0007049;GO:0051301;GO:0042802;GO:0008022;GO:0000922;GO:0005813;GO:0031902;GO:0010971;GO:0060548;GO:0010824;GO:0030301;GO:0016887;GO:0042623;GO:0007080;GO:1901673;GO:0006997;GO:1903543;GO:0000920;GO:0039702;GO:0090543;GO:…	K12196-ko04144 Endocytosis	KOG0739-AAA+-type ATPase[O]
ENSMUSG00000043872	15.0042	4.60041	1.70553	2.63298e-38	5.52835e-37	up	Zmym1	zinc finger, MYM domain containing 1 [Source:MGI Symbol;Acc:MGI:1915560]	GO:0008270;GO:0008150;GO:0003676;GO:0005737;GO:0003677;GO:0046983;GO:0006357;GO:0000981;GO:0005654	-	-
ENSMUSG00000032324	134.745	98.0846	0.458136	2.81005e-38	5.8934e-37	-	Tspan3	tetraspanin 3 [Source:MGI Symbol;Acc:MGI:1928098]	GO:0016020;GO:0016021;GO:0070062;GO:0005887;GO:0007166	-	KOG3882-Tetraspanin family integral membrane protein[R]
ENSMUSG00000061778	77.8432	111.475	-0.518072	2.86648e-38	6.00489e-37	-	Mospd2	motile sperm domain containing 2 [Source:MGI Symbol;Acc:MGI:1924013]	GO:0016020;GO:0016021;GO:0003674;GO:0008150	-	-
ENSMUSG00000027881	42.2825	71.7513	-0.762944	3.95968e-38	8.28552e-37	-	Prpf38b	PRP38 pre-mRNA processing factor 38 (yeast) domain containing B [Source:MGI Symbol;Acc:MGI:1914171]	GO:0008150;GO:0005634;GO:0003723;GO:0006397;GO:0008380;GO:0005681;GO:0071011	K12850-ko03040 Spliceosome	KOG2888-Putative RNA binding protein[R]
ENSMUSG00000026558	31.4274	21.155	0.571024	4.36058e-38	9.11401e-37	-	Uck2	uridine-cytidine kinase 2 [Source:MGI Symbol;Acc:MGI:1931744]	GO:0005524;GO:0016740;GO:0000166;GO:0016301;GO:0016310;GO:0008152;GO:0019206;GO:0006238;GO:0044206;GO:0005829;GO:0005515;GO:0004849;GO:0044211;GO:0006206;GO:0043097	K00876-ko00240 Pyrimidine metabolism;ko00983 Drug metabolism - other enzymes	-
ENSMUSG00000029810	222.039	153.929	0.528544	6.05246e-38	1.26358e-36	-	Tmem176b	transmembrane protein 176B [Source:MGI Symbol;Acc:MGI:1916348]	GO:0016020;GO:0016021;GO:0005634;GO:0005515;GO:0031965;GO:0030154;GO:2001199	-	-
ENSMUSG00000030208	3.59609	12.7867	-1.83014	6.10483e-38	1.27307e-36	down	Emp1	epithelial membrane protein 1 [Source:MGI Symbol;Acc:MGI:107941]	GO:0016020;GO:0016021;GO:0005886;GO:0016049;GO:0008219;GO:0032060	-	-
ENSMUSG00000032294	605.088	550.122	0.137393	7.79814e-38	1.62433e-36	-	Pkm	pyruvate kinase, muscle [Source:MGI Symbol;Acc:MGI:97591]	GO:0016740;GO:0046872;GO:0005634;GO:0003824;GO:0008152;GO:0000287;GO:0005829;GO:0005515;GO:0005737;GO:0000166;GO:0005524;GO:0003723;GO:0016301;GO:0016310;GO:0070062;GO:0031012;GO:1903561;GO:0006096;GO:0005739;GO:0004743;GO:0030955;GO:0045296;GO:0005929;GO:0023026;GO:0031982;GO:0043209;GO:0012501;GO:0032869	K00873-ko01200 Carbon metabolism;ko01230 Biosynthesis of amino acids;ko00010 Glycolysis / Gluconeogenesis;ko00620 Pyruvate metabolism;ko00230 Purine metabolism;ko04922 Glucagon signaling pathway;ko05230 Central carbon metabolism in cancer;ko05203 Viral carcinogenesis;ko04930 Type II diabetes mellitus	KOG2323-Pyruvate kinase[G]
ENSMUSG00000061410	11.2396	8.82413	0.349061	7.9999e-38	1.66447e-36	-	Zcchc14	zinc finger, CCHC domain containing 14 [Source:MGI Symbol;Acc:MGI:2159407]	GO:0008270;GO:0046872;GO:0003674;GO:0008150;GO:0005575;GO:0003676;GO:0035091	-	KOG3791-Predicted RNA-binding protein involved in translational regulation[JT]
ENSMUSG00000027523	116.417	119.182	-0.0338638	1.21536e-37	2.52582e-36	-	Gnas	GNAS (guanine nucleotide binding protein, alpha stimulating) complex locus [Source:MGI Symbol;Acc:MGI:95777]	GO:0005634;GO:0048471;GO:0005829;GO:0005515;GO:0005737;GO:0031410;GO:0005576;GO:0016020;GO:0070062;GO:0007186;GO:0042493;GO:0003924;GO:0009791;GO:0035264;GO:0030425;GO:0043547;GO:0043588;GO:0001501;GO:0060348;GO:0035116;GO:0050890;GO:0032588;GO:0071107;GO:0004871;GO:0030819;GO:0031224;GO:0030133;GO:0070527;GO:0048701;GO:0001894;GO:0006112;GO:0045672;GO:0045669;GO:0060789;GO:0005834;GO:0043950;GO:…	K04632-ko04015 Rap1 signaling pathway;ko04020 Calcium signaling pathway;ko04072 Phospholipase D signaling pathway;ko04024 cAMP signaling pathway;ko04540 Gap junction;ko04611 Platelet activation;ko04911 Insulin secretion;ko04922 Glucagon signaling pathway;ko04923 Regulation of lipolysis in adipocyte;ko04912 GnRH signaling pathway;ko04913 Ovarian Steroidogenesis;ko04915 Estrogen signaling pathway;k…	KOG0099-G protein subunit Galphas, small G protein superfamily[T]
ENSMUSG00000021133	44.7357	33.3425	0.424062	1.31478e-37	2.72937e-36	-	Susd6	sushi domain containing 6 [Source:MGI Symbol;Acc:MGI:2444661]	GO:0016020;GO:0016021;GO:0003674;GO:0005575;GO:0006974;GO:0008219	-	-
ENSMUSG00000023456	203.786	158.006	0.367077	1.35915e-37	2.81828e-36	-	Tpi1	triosephosphate isomerase 1 [Source:MGI Symbol;Acc:MGI:98797]	GO:0005615;GO:0005634;GO:0016853;GO:0003824;GO:0008152;GO:0070062;GO:0006096;GO:0005829;GO:0006094;GO:0006098;GO:0031625;GO:0004807;GO:0006006;GO:0007275;GO:0019563;GO:0019682;GO:0046166	K01803-ko01200 Carbon metabolism;ko01230 Biosynthesis of amino acids;ko00010 Glycolysis / Gluconeogenesis;ko00051 Fructose and mannose metabolism;ko00562 Inositol phosphate metabolism;ko00710 Carbon fixation in photosynthetic organisms	KOG1643-Triosephosphate isomerase[G]
ENSMUSG00000054766	497.505	599.303	-0.268575	1.62093e-37	3.35729e-36	-	Set	SET nuclear oncogene [Source:MGI Symbol;Acc:MGI:1860267]	GO:0005634;GO:0006334;GO:0003677;GO:0005654;GO:0043234;GO:0048471;GO:0005737;GO:0005783;GO:0045892;GO:0005811;GO:0005829;GO:0043524	-	KOG1508-DNA replication factor/protein phosphatase inhibitor SET/SPR-2[L]
ENSMUSG00000038459	63.9618	41.5805	0.621303	1.894e-37	3.91847e-36	-	Abhd17c	abhydrolase domain containing 17C [Source:MGI Symbol;Acc:MGI:1917428]	GO:0016787;GO:0008150;GO:0005575	-	KOG1552-Predicted alpha/beta hydrolase[R]
ENSMUSG00000025764	34.3427	22.8065	0.590558	2.10616e-37	4.35249e-36	-	Jade1	jade family PHD finger 1 [Source:MGI Symbol;Acc:MGI:1925835]	GO:0008270;GO:0046872;GO:0005634;GO:0005829;GO:0005737;GO:0006355;GO:0006366;GO:0045944;GO:0005886;GO:0006351;GO:0005856;GO:2000134;GO:0006915;GO:0042995;GO:0090090;GO:0043981;GO:0043982;GO:0000123;GO:0036064;GO:0043966;GO:0001105;GO:0043983	-	KOG0954-PHD finger protein[R]
ENSMUSG00000052331	24.6027	41.6953	-0.761064	2.10878e-37	4.353e-36	-	Ankrd44	ankyrin repeat domain 44 [Source:MGI Symbol;Acc:MGI:3045243]	GO:0003674;GO:0008150;GO:0005575	-	KOG0504-FOG: Ankyrin repeat[R]
ENSMUSG00000022148	316.327	398.049	-0.331532	2.45039e-37	5.05249e-36	-	Fyb	FYN binding protein [Source:MGI Symbol;Acc:MGI:1346327]	GO:0005634;GO:0005515;GO:0005737;GO:0030054;GO:0005886;GO:0006955;GO:0007165;GO:0015629;GO:0072659;GO:0005829;GO:0005102;GO:0032403;GO:0050852	K17698-ko04015 Rap1 signaling pathway	-
ENSMUSG00000026944	13.0988	6.39355	1.03475	2.97673e-37	6.13087e-36	up	Abca2	ATP-binding cassette, sub-family A (ABC1), member 2 [Source:MGI Symbol;Acc:MGI:99606]	GO:0016020;GO:0016021;GO:0005524;GO:0005215;GO:0006810;GO:0000166;GO:0016887;GO:0006357;GO:0032383;GO:0042632;GO:0048545;GO:0005764;GO:0005768	K05642-ko02010 ABC transporters;ko04142 Lysosome	KOG0059-Lipid exporter ABCA1 and related proteins, ABC superfamily[IR]
ENSMUSG00000095280	24.5666	68.1769	-1.47259	3.20345e-37	6.59043e-36	down	Gm21738	predicted gene, 21738 [Source:MGI Symbol;Acc:MGI:5433902]	GO:0016020;GO:0016021	-	-
ENSMUSG00000006412	24.6896	51.0876	-1.04907	3.65397e-37	7.50885e-36	down	Pfdn2	prefoldin 2 [Source:MGI Symbol;Acc:MGI:1276111]	GO:0005634;GO:0005829;GO:0005737;GO:0006457;GO:0070062;GO:0005739;GO:0051082;GO:0016272;GO:0044183;GO:0051495	-	KOG4098-Molecular chaperone Prefoldin, subunit 2[O]
ENSMUSG00000098950	5.11616	13.7102	-1.42212	3.75493e-37	7.70769e-36	down	Gm28036	predicted gene, 28036 [Source:MGI Symbol;Acc:MGI:5547772]	GO:0003676;GO:0003824;GO:0030170;GO:0031071;GO:0044571	-	-
ENSMUSG00000020745	154.81	180.849	-0.224289	3.97523e-37	8.15078e-36	-	Pafah1b1	platelet-activating factor acetylhydrolase, isoform 1b, subunit 1 [Source:MGI Symbol;Acc:MGI:109520]	GO:0016020;GO:0005634;GO:0048471;GO:0015630;GO:0005515;GO:0005737;GO:0006810;GO:0042803;GO:0007275;GO:0070062;GO:0006629;GO:0005874;GO:0005856;GO:0016042;GO:0031965;GO:0016477;GO:0007049;GO:0051301;GO:1904115;GO:0000132;GO:0005813;GO:0005938;GO:0007399;GO:0005815;GO:0048854;GO:0031252;GO:0050885;GO:0030154;GO:0021540;GO:0008017;GO:0000226;GO:0005819;GO:0043087;GO:0005875;GO:0007017;GO:0031514;GO:…	K16794-ko00565 Ether lipid metabolism	KOG0295-WD40 repeat-containing protein[S]
ENSMUSG00000101751	7.72242	32.3427	-2.06632	4.38811e-37	8.98729e-36	down	Gm2427	predicted gene 2427 [Source:MGI Symbol;Acc:MGI:3780593]	-	-	-
ENSMUSG00000030123	47.0587	34.9591	0.428794	6.19449e-37	1.26728e-35	-	Plxnd1	plexin D1 [Source:MGI Symbol;Acc:MGI:2154244]	GO:0016020;GO:0016021;GO:0005886;GO:0007165;GO:0005515;GO:0007275;GO:0030027;GO:0017154;GO:0071526;GO:0005887;GO:0019904;GO:0008360;GO:0035904;GO:0003279;GO:0060976;GO:0001525;GO:0032092;GO:0007162;GO:0043087;GO:0003151;GO:0007416;GO:0060666;GO:0045765;GO:0030334;GO:0001569;GO:0043542;GO:0050772	-	KOG3610-Plexins (functional semaphorin receptors)[T]
ENSMUSG00000095115	33.8425	24.7608	0.450779	7.68036e-37	1.56951e-35	-	Itpripl2	inositol 1,4,5-triphosphate receptor interacting protein-like 2 [Source:MGI Symbol;Acc:MGI:2442416]	GO:0016020;GO:0016021;GO:0003674;GO:0008150;GO:0005575	-	-
ENSMUSG00000049723	5.84047	14.7323	-1.33483	8.80455e-37	1.79724e-35	down	Mmp12	matrix metallopeptidase 12 [Source:MGI Symbol;Acc:MGI:97005]	GO:0008270;GO:0006508;GO:0008237;GO:0004222;GO:0031012;GO:0042060;GO:0046872;GO:0016787;GO:0005509;GO:0008233;GO:0005615;GO:0005634;GO:0005737;GO:0005578;GO:0045944;GO:0005576;GO:0043565;GO:0001047;GO:0006606;GO:0005518;GO:0035313;GO:0050691;GO:0022617;GO:0060054;GO:0004252;GO:0000122;GO:0010628;GO:0060339;GO:0060340;GO:0098586;GO:1902741	-	KOG1565-Gelatinase A and related matrix metalloproteases[OW]
ENSMUSG00000099021	179.975	341.732	-0.925072	9.28423e-37	1.89305e-35	-	Rn7s1	7S RNA 1 [Source:MGI Symbol;Acc:MGI:97950]	-	-	-
ENSMUSG00000099974	145.703	91.822	0.666121	9.97095e-37	2.03082e-35	-	Bcl2a1d	B cell leukemia/lymphoma 2 related protein A1d [Source:MGI Symbol;Acc:MGI:1278325]	GO:0043066;GO:0042981;GO:0006915;GO:0050852;GO:0030217;GO:0043027;GO:0043154	K02162-ko04064 NF-kappa B signaling pathway;ko04210 Apoptosis;ko05202 Transcriptional misregulation in cancers	KOG4728-Anti-apoptotic Bcl-2 family proteins, prevent opening of mitochondrial porin channel[T]
ENSMUSG00000032849	29.6392	20.227	0.551227	1.04014e-36	2.11615e-35	-	Abcc4	ATP-binding cassette, sub-family C (CFTR/MRP), member 4 [Source:MGI Symbol;Acc:MGI:2443111]	GO:0055085;GO:0016020;GO:0016021;GO:0005524;GO:0006810;GO:0000166;GO:0005886;GO:0016887;GO:0042626;GO:0016323;GO:0005887;GO:0060271;GO:0015132;GO:0015238;GO:0006855;GO:0010033;GO:0010243;GO:0014070;GO:0032310;GO:0042493;GO:0048661;GO:0031088	-	-
ENSMUSG00000021596	37.9058	55.651	-0.55399	1.08165e-36	2.19816e-35	-	Mctp1	multiple C2 domains, transmembrane 1 [Source:MGI Symbol;Acc:MGI:1926021]	GO:0016020;GO:0016021;GO:0008150;GO:0005509;GO:0005783	-	-
ENSMUSG00000019850	16.3789	8.16886	1.00363	1.08321e-36	2.19889e-35	up	Tnfaip3	tumor necrosis factor, alpha-induced protein 3 [Source:MGI Symbol;Acc:MGI:1196377]	GO:0008270;GO:0046872;GO:0016787;GO:0003677;GO:0005634;GO:0003824;GO:0008152;GO:0005515;GO:0005737;GO:0008233;GO:0008234;GO:0006508;GO:0016579;GO:0070062;GO:0016567;GO:0016874;GO:0031397;GO:0071222;GO:0036459;GO:0005764;GO:0006915;GO:0004843;GO:0042802;GO:0043124;GO:0006954;GO:0045732;GO:0004842;GO:0070301;GO:0043621;GO:0002020;GO:0032088;GO:0035871;GO:0071108;GO:0070536;GO:0071947;GO:0070936;GO:…	K11859-ko04064 NF-kappa B signaling pathway;ko04668 TNF signaling pathway;ko04621 NOD-like receptor signaling pathway;ko05162 Measles;ko05169 Epstein-Barr virus infection	-
ENSMUSG00000079184	126.128	168.709	-0.419657	1.18075e-36	2.39426e-35	-	Mphosph8	M-phase phosphoprotein 8 [Source:MGI Symbol;Acc:MGI:1922589]	GO:0005634;GO:0005829;GO:0005737;GO:0006355;GO:0016567;GO:0031625;GO:0005694;GO:0005886;GO:0006351;GO:0070062;GO:0005730;GO:0004842;GO:0045892;GO:0035064;GO:0044030;GO:0000151;GO:0000788;GO:0005720	-	KOG0504-FOG: Ankyrin repeat[R]
ENSMUSG00000024712	119.448	91.1009	0.39084	1.26334e-36	2.5589e-35	-	Rfk	riboflavin kinase [Source:MGI Symbol;Acc:MGI:1914688]	GO:0016740;GO:0046872;GO:0005515;GO:0005737;GO:0000166;GO:0005524;GO:0016301;GO:0016310;GO:0005739;GO:0006915;GO:0072593;GO:0008531;GO:0009231;GO:0009398;GO:0033864	K00861-ko00740 Riboflavin metabolism	KOG3110-Riboflavin kinase[H]
ENSMUSG00000074519	31.1827	64.7744	-1.05468	1.55028e-36	3.13663e-35	down	Zfp971	zinc finger protein 971 [Source:MGI Symbol;Acc:MGI:1261426]	GO:0006355;GO:0005622;GO:0003674;GO:0008150;GO:0005575;GO:0003676;GO:0046872;GO:0003700	-	KOG1721-FOG: Zn-finger[R]
ENSMUSG00000048154	22.5905	18.2812	0.305351	1.76417e-36	3.56544e-35	-	Kmt2d	lysine (K)-specific methyltransferase 2D [Source:MGI Symbol;Acc:MGI:2682319]	GO:0005634;GO:0016740;GO:0008270;GO:0046872;GO:0008168;GO:0018024;GO:0044212;GO:0008284;GO:0032259;GO:0033148;GO:0034968;GO:0043627;GO:0045944;GO:0035097;GO:0044666;GO:0005515;GO:0010468;GO:0006355;GO:0006351;GO:0016569;GO:0001701;GO:0005654;GO:0048477;GO:0006342;GO:0051568;GO:0001555	-	KOG4443-Putative transcription factor HALR/MLL3, involved in embryonic development[R]
ENSMUSG00000021910	97.4287	66.51	0.550774	2.43353e-36	4.91284e-35	-	Nisch	nischarin [Source:MGI Symbol;Acc:MGI:1928323]	GO:0016020;GO:0005886;GO:0005829;GO:0005737;GO:0035091;GO:0005768;GO:0005769;GO:0006915;GO:0030336;GO:0055037;GO:0005178;GO:0030036;GO:0016601;GO:0042802;GO:0006006;GO:0008217;GO:0032228;GO:0048243	-	KOG1259-Nischarin, modulator of integrin alpha5 subunit action[TZ]
ENSMUSG00000036676	47.1038	36.2278	0.378745	3.09682e-36	6.24502e-35	-	Tmtc3	transmembrane and tetratricopeptide repeat containing 3 [Source:MGI Symbol;Acc:MGI:3036255]	GO:0016020;GO:0016021;GO:0034976;GO:1901800;GO:0005783	-	KOG1124-FOG: TPR repeat[R]
ENSMUSG00000017057	150.746	126.63	0.251503	3.34246e-36	6.73298e-35	-	Il13ra1	interleukin 13 receptor, alpha 1 [Source:MGI Symbol;Acc:MGI:105052]	GO:0016020;GO:0016021;GO:0019221;GO:0004896	K05076-ko04630 Jak-STAT signaling pathway;ko04060 Cytokine-cytokine receptor interaction	-
ENSMUSG00000038845	85.9936	132.718	-0.626067	3.50424e-36	7.05114e-35	-	Phb	prohibitin [Source:MGI Symbol;Acc:MGI:97572]	GO:0016020;GO:0005634;GO:0005654;GO:0009986;GO:0005737;GO:0005886;GO:0070062;GO:0001649;GO:0005887;GO:0005739;GO:0005743;GO:0010628;GO:0045893;GO:0000122;GO:0045892;GO:0045745;GO:0042177;GO:0006355;GO:0005769;GO:0008022;GO:0030308;GO:0008285;GO:0005515;GO:0044212;GO:0019899;GO:0070373;GO:0042826;GO:0050821;GO:0007005;GO:0070374;GO:0060766;GO:0043209;GO:0016575;GO:0000981;GO:0010944;GO:0010942;GO:…	-	KOG3083-Prohibitin[O]
ENSMUSG00000022052	121.722	158.288	-0.37896	4.22597e-36	8.49406e-35	-	Ppp2r2a	protein phosphatase 2, regulatory subunit B, alpha [Source:MGI Symbol;Acc:MGI:1919228]	GO:0019888;GO:0050790;GO:0000159;GO:0005829;GO:0032502;GO:0006470;GO:0004722;GO:0043278;GO:0032403;GO:0048156;GO:0051721;GO:0000278;GO:0070262	K04354-ko03015 mRNA surveillance pathway;ko04390 Hippo signaling pathway;ko04391 Hippo signaling pathway -fly;ko04071 Sphingolipid signaling pathway;ko04151 PI3K-Akt signaling pathway;ko04152 AMPK signaling pathway;ko04111 Cell cycle - yeast;ko04530 Tight junction;ko04261 Adrenergic signaling in cardiomyocytes;ko04728 Dopaminergic synapse;ko05160 Hepatitis C;ko05142 Chagas disease (American trypa…	KOG1354-Serine/threonine protein phosphatase 2A, regulatory subunit[T]
ENSMUSG00000055302	1084.48	1008.78	0.104392	4.50048e-36	9.03593e-35	-	Mrfap1	Morf4 family associated protein 1 [Source:MGI Symbol;Acc:MGI:1914818]	GO:0008150;GO:0005634;GO:0005829;GO:0005515;GO:0005737;GO:0048471	-	-
ENSMUSG00000043252	86.2296	69.4788	0.311609	4.73955e-36	9.50552e-35	-	Tmem64	transmembrane protein 64 [Source:MGI Symbol;Acc:MGI:2140359]	GO:0016020;GO:0016021;GO:0005515;GO:0005783;GO:0045600;GO:0051480;GO:0090090;GO:0045668;GO:0045672;GO:0045780;GO:0043462;GO:0044339	-	KOG3140-Predicted membrane protein[S]
ENSMUSG00000026158	23.2834	14.1565	0.717831	4.77439e-36	9.56494e-35	-	Ogfrl1	opioid growth factor receptor-like 1 [Source:MGI Symbol;Acc:MGI:1917405]	GO:0016020;GO:0003674;GO:0008150;GO:0005575;GO:0004872	-	-
ENSMUSG00000020857	25.3261	59.9918	-1.24414	5.26112e-36	1.05286e-34	down	Nme2	NME/NM23 nucleoside diphosphate kinase 2 [Source:MGI Symbol;Acc:MGI:97356]	GO:0016740;GO:0046872;GO:0071944;GO:0005634;GO:0005829;GO:0005737;GO:0000166;GO:0005524;GO:0045944;GO:0016301;GO:0007229;GO:0016310;GO:0030027;GO:0070062;GO:0043066;GO:0005739;GO:0004550;GO:0006165;GO:0006183;GO:0006228;GO:0006241;GO:0009117;GO:0005515;GO:0042995;GO:0001726;GO:0043209;GO:0045618;GO:0050679;GO:0004673;GO:0004674;GO:0005504;GO:0008144;GO:0019215;GO:0019899;GO:0002762;GO:0009142;GO:…	K00940-ko00230 Purine metabolism;ko00240 Pyrimidine metabolism	KOG0888-Nucleoside diphosphate kinase[F]
ENSMUSG00000036529	34.0237	22.1711	0.617859	5.60868e-36	1.12119e-34	-	Sbf1	SET binding factor 1 [Source:MGI Symbol;Acc:MGI:1925230]	GO:0005575;GO:0005634;GO:0043547;GO:0007283;GO:0005085;GO:0043087;GO:0043086;GO:0017112;GO:0019208;GO:0001558;GO:0001691	-	KOG1090-Predicted dual-specificity phosphatase[R]
ENSMUSG00000032872	138.24	191.637	-0.471201	5.77658e-36	1.15349e-34	-	Cyb5r4	cytochrome b5 reductase 4 [Source:MGI Symbol;Acc:MGI:2386848]	GO:0046872;GO:0048471;GO:0005515;GO:0005737;GO:0055114;GO:0016491;GO:0020037;GO:0006091;GO:0030073;GO:0042593;GO:0005783;GO:0006801;GO:0048468;GO:0004128;GO:0046677;GO:0042168;GO:0016174;GO:0016653;GO:0016020;GO:0016021	K00326-ko00520 Amino sugar and nucleotide sugar metabolism	KOG0534-NADH-cytochrome b-5 reductase[HC]
ENSMUSG00000049313	25.796	19.7429	0.385818	6.2177e-36	1.24023e-34	-	Sorl1	sortilin-related receptor, LDLR class A repeats-containing [Source:MGI Symbol;Acc:MGI:1202296]	GO:0016020;GO:0016021;GO:0005794;GO:0005615;GO:0048471;GO:0005515;GO:0006810;GO:0007275;GO:0005576;GO:0070062;GO:0006629;GO:0008202;GO:0008203;GO:0006869;GO:0005768;GO:0005783;GO:0055037;GO:0005769;GO:0045732;GO:0006897;GO:0032091;GO:0005802;GO:0001540;GO:1902430;GO:0006622;GO:0034362;GO:0051604;GO:0000042;GO:0006605;GO:0030169;GO:0030306;GO:0006892;GO:0014910;GO:0032460;GO:0043407;GO:0045053;GO:…	-	KOG1215-Low-density lipoprotein receptors containing Ca2+-binding EGF-like domains[T]
ENSMUSG00000031532	47.5171	27.2641	0.801443	6.733e-36	1.34156e-34	-	Saraf	store-operated calcium entry-associated regulatory factor [Source:MGI Symbol;Acc:MGI:1915137]	GO:0016020;GO:0016021;GO:0030176;GO:2001256;GO:0005783	-	-
ENSMUSG00000021578	21.0952	29.2348	-0.470769	7.28118e-36	1.44921e-34	-	Ccdc127	coiled-coil domain containing 127 [Source:MGI Symbol;Acc:MGI:1914683]	GO:0003674;GO:0008150;GO:0005575;GO:0016020;GO:0016021	-	-
ENSMUSG00000045039	6.06789	3.14355	0.948799	7.62119e-36	1.51524e-34	-	Megf8	multiple EGF-like-domains 8 [Source:MGI Symbol;Acc:MGI:2446294]	GO:0016020;GO:0016021;GO:0003674;GO:0005509;GO:0005634;GO:0070062;GO:0007368;GO:0060976;GO:0035108;GO:0003143;GO:0010468;GO:0030509;GO:0048842;GO:0061371;GO:0042074;GO:0097094;GO:0030326;GO:0048704;GO:0055113;GO:0060971;GO:0060972;GO:0071907;GO:0097155	-	KOG1388-Attractin and platelet-activating factor acetylhydrolase[TV]
ENSMUSG00000037720	68.5803	56.1006	0.289778	7.97063e-36	1.583e-34	-	Tmem33	transmembrane protein 33 [Source:MGI Symbol;Acc:MGI:1915128]	GO:0016020;GO:0016021;GO:0005634;GO:0005515;GO:0070062;GO:0005783;GO:0005789;GO:0030176;GO:0017056;GO:0005643;GO:0005635;GO:0042470;GO:0034976;GO:1903899;GO:1903896;GO:0051292;GO:0034613;GO:0071786;GO:1903371	-	KOG4002-Uncharacterized integral membrane protein[S]
ENSMUSG00000070323	0.788514	8.95588	-3.50563	8.1203e-36	1.61098e-34	down	Mmp27	matrix metallopeptidase 27 [Source:MGI Symbol;Acc:MGI:3039232]	GO:0008270;GO:0046872;GO:0003674;GO:0016787;GO:0008150;GO:0005509;GO:0008233;GO:0006508;GO:0008237;GO:0004222;GO:0031012;GO:0042406	-	-
ENSMUSG00000039621	37.0413	29.8312	0.312316	8.21642e-36	1.62829e-34	-	Prex1	phosphatidylinositol-3,4,5-trisphosphate-dependent Rac exchange factor 1 [Source:MGI Symbol;Acc:MGI:3040696]	GO:0016020;GO:0005886;GO:0005829;GO:0005737;GO:0035556;GO:0005085;GO:0007186;GO:0035023;GO:0032007;GO:0005089;GO:0030593;GO:0043547;GO:0030217;GO:0072593;GO:1900026;GO:0005543;GO:0045785;GO:0006469;GO:0030676;GO:0030335;GO:0030833;GO:0050773;GO:0030426;GO:0043198;GO:0048471;GO:0005622	K12365-ko04062 Chemokine signaling pathway	-
ENSMUSG00000018819	9.92212	26.7647	-1.43161	8.69084e-36	1.72045e-34	down	Lsp1	lymphocyte specific 1 [Source:MGI Symbol;Acc:MGI:96832]	GO:0016020;GO:0005886;GO:0007165;GO:0004871;GO:0003779;GO:0070062;GO:0006915;GO:0006952;GO:0007010;GO:0006935	K14957-ko05152 Tuberculosis	KOG3656-FOG: 7 transmembrane receptor[R]
ENSMUSG00000021190	135.42	188.898	-0.480172	8.70558e-36	1.72151e-34	-	Lgmn	legumain [Source:MGI Symbol;Acc:MGI:1330838]	GO:0016787;GO:0008233;GO:0008234;GO:0006508;GO:0070062;GO:0005764;GO:0005770;GO:0045177;GO:0043524;GO:0032801;GO:0040015;GO:0010447;GO:0051603;GO:0004197;GO:0003014;GO:0006624;GO:1901185	K01369-ko04142 Lysosome;ko04612 Antigen processing and presentation	KOG1348-Asparaginyl peptidases[O]
ENSMUSG00000053477	36.3034	55.3667	-0.608916	9.07388e-36	1.79241e-34	-	Tcf4	transcription factor 4 [Source:MGI Symbol;Acc:MGI:98506]	GO:0046983;GO:0003677;GO:0005634;GO:0005515;GO:0006355;GO:0007275;GO:0003682;GO:0006351;GO:0000978;GO:0045893;GO:0010629;GO:0000122;GO:0000790;GO:0042802;GO:0008022;GO:0007399;GO:0030154;GO:0043621;GO:0003700;GO:0005667;GO:0046982;GO:0016525;GO:0003714;GO:0042803;GO:0045944;GO:0001077;GO:0070888;GO:0045666;GO:0032993;GO:0042118;GO:0043425;GO:1900746;GO:0001011;GO:0001087;GO:0001093;GO:0006352;GO:…	-	KOG3910-Helix loop helix transcription factor[K]
ENSMUSG00000062519	4.89947	3.8558	0.345596	1.03563e-35	2.04354e-34	-	Zfp398	zinc finger protein 398 [Source:MGI Symbol;Acc:MGI:1917856]	GO:0006355;GO:0046872;GO:0005622;GO:0003674;GO:0008150;GO:0005575;GO:0003676	-	KOG1721-FOG: Zn-finger[R]
ENSMUSG00000023008	13.1091	6.17962	1.08498	1.04955e-35	2.06878e-34	up	Fmnl3	formin-like 3 [Source:MGI Symbol;Acc:MGI:109569]	GO:0016020;GO:0005886;GO:0005794;GO:0005829;GO:0005515;GO:0005737;GO:0007275;GO:0007010;GO:0043231;GO:0003779;GO:0030036;GO:0016477;GO:0008360;GO:0017048;GO:0016043;GO:0001525;GO:0032794	-	KOG1923-Rac1 GTPase effector FRL[TZ]
ENSMUSG00000039934	38.1471	23.9407	0.672104	1.14411e-35	2.25274e-34	-	Gsap	gamma-secretase activating protein [Source:MGI Symbol;Acc:MGI:2442259]	GO:0005794;GO:0005802;GO:0001540;GO:0030162;GO:1902004	-	-
ENSMUSG00000037253	43.851	29.9504	0.550038	1.2601e-35	2.47847e-34	-	Mex3c	mex3 RNA binding family member C [Source:MGI Symbol;Acc:MGI:2652843]	GO:0016740;GO:0008270;GO:0046872;GO:0005634;GO:0003676;GO:0005737;GO:0003723;GO:0097009;GO:0045598;GO:0003415	-	KOG2113-Predicted RNA binding protein, contains KH domain[R]
ENSMUSG00000029207	6.79573	3.12306	1.12167	1.36025e-35	2.67259e-34	up	Apbb2	amyloid beta (A4) precursor protein-binding, family B, member 2 [Source:MGI Symbol;Acc:MGI:108405]	GO:0005634;GO:0005515;GO:0005737;GO:0006355;GO:0043066;GO:0030198;GO:0008134;GO:0050821;GO:0043065;GO:0030308;GO:0007411;GO:0001764;GO:0035035;GO:0007050;GO:0001540;GO:0030048	-	-
ENSMUSG00000021957	97.6499	76.3616	0.354772	1.49909e-35	2.94223e-34	-	Tkt	transketolase [Source:MGI Symbol;Acc:MGI:105992]	GO:0016740;GO:0046872;GO:0005654;GO:0016604;GO:0042803;GO:0003824;GO:0008152;GO:0070062;GO:0016607;GO:0031982;GO:0043209;GO:0048037;GO:0004802;GO:0040008;GO:0046166	K00615-ko01200 Carbon metabolism;ko01230 Biosynthesis of amino acids;ko00030 Pentose phosphate pathway;ko00710 Carbon fixation in photosynthetic organisms;ko01051 Biosynthesis of ansamycins	KOG0523-Transketolase[G]
ENSMUSG00000026229	172.873	220.234	-0.349327	1.68224e-35	3.29816e-34	-	Psmd1	proteasome (prosome, macropain) 26S subunit, non-ATPase, 1 [Source:MGI Symbol;Acc:MGI:1917497]	GO:0005515;GO:0016020;GO:0070062;GO:0050790;GO:0000502;GO:0030234;GO:0022624;GO:0042176	K03032-ko03050 Proteasome;ko05169 Epstein-Barr virus infection	KOG2062-26S proteasome regulatory complex, subunit RPN2/PSMD1[O]
ENSMUSG00000029202	301.817	259.616	0.217294	1.71305e-35	3.35497e-34	-	Pds5a	PDS5 cohesin associated factor A [Source:MGI Symbol;Acc:MGI:1918771]	GO:0007064;GO:0008156;GO:0000785;GO:0005654;GO:0005886	-	-
ENSMUSG00000030337	7.27141	15.3622	-1.07908	2.10715e-35	4.12241e-34	down	Vamp1	vesicle-associated membrane protein 1 [Source:MGI Symbol;Acc:MGI:1313276]	GO:0016020;GO:0016021;GO:0030054;GO:0045202;GO:0030659;GO:0031410;GO:0016192;GO:0005739;GO:0009986;GO:0043005;GO:0030672;GO:0006887;GO:0005484;GO:0031201;GO:0019905;GO:0070821;GO:0035493;GO:0035579;GO:0043195	K08510-ko04130 SNARE interactions in vesicular transport	KOG0860-Synaptobrevin/VAMP-like protein[U]
ENSMUSG00000027775	654.441	765.355	-0.225864	2.47204e-35	4.83115e-34	-	Mfsd1	major facilitator superfamily domain containing 1 [Source:MGI Symbol;Acc:MGI:1914118]	GO:0055085;GO:0016020;GO:0016021;GO:0003674;GO:0008150;GO:0005575;GO:0006810	-	KOG4686-Predicted sugar transporter[G]
ENSMUSG00000000740	350.995	266.247	0.398683	2.56429e-35	5.00609e-34	-	Rpl13	ribosomal protein L13 [Source:MGI Symbol;Acc:MGI:105922]	GO:0005622;GO:0005634;GO:0003735;GO:0006412;GO:0005840;GO:0003723;GO:0016020;GO:0022625;GO:0030529	K02873-ko03010 Ribosome	KOG3295-60S Ribosomal protein L13[J]
ENSMUSG00000031903	19.0321	9.03306	1.07515	2.87134e-35	5.59958e-34	up	Pla2g15	phospholipase A2, group XV [Source:MGI Symbol;Acc:MGI:2178076]	GO:0008374;GO:0006629;GO:0016020;GO:0016740;GO:0005615;GO:0016787;GO:0005654;GO:0005576;GO:0070062;GO:0043231;GO:0005739;GO:0006631;GO:0016746;GO:0005764;GO:0006672;GO:0006650;GO:0047499;GO:0034638;GO:0046338;GO:0046470	K06129-ko00564 Glycerophospholipid metabolism;ko04142 Lysosome	KOG2369-Lecithin:cholesterol acyltransferase (LCAT)/Acyl-ceramide synthase[I]
ENSMUSG00000066640	7.22669	3.90688	0.887317	3.11662e-35	6.07144e-34	-	Fbxl18	F-box and leucine-rich repeat protein 18 [Source:MGI Symbol;Acc:MGI:2444450]	GO:0008150;GO:0005575;GO:0005515;GO:0016567;GO:0004842	-	-
[truncated: 50,884 more rows]
